# Supplementary material for: High-fat diet in early life triggers both reversible and persistent epigenetic changes in the medaka fish (Oryzias latipes)
Source: BMC Genomics. 2023 Aug 21;24:472. doi: 10.1186/s12864-023-09557-1 (PMC10441761; doi:10.1186/s12864-023-09557-1)
Supplement: Supplementary file 8 — Additional file 8: Table S1. List of genes differentially-expressed / differentially-accessible / differentially-H3K27ac-enriched by diet. [file 12864_2023_9557_MOESM8_ESM.xlsx]

## Sheet: Sheet1
Table S1: List of genes differentially-expressed / differentially-accessible / differentially-H3K27ac-enriched by diet.
HFD Up
All_Up
Medaka_GeneID	Gene_Name	Gene_Description	Human_GeneID	Human_GeneName
ENSORLG00000000288		sushi domain-containing protein 2 [Source:NCBI gene;Acc:101170683]	ENSG00000099994	SUSD2
ENSORLG00000000726	cpeb3	cytoplasmic polyadenylation element binding protein 3 [Source:NCBI gene;Acc:101157316]	ENSG00000107864	CPEB3
ENSORLG00000000979	ogdhb	2-oxoglutarate dehydrogenase, mitochondrial [Source:NCBI gene;Acc:101160253]	ENSG00000105953	OGDH
ENSORLG00000001004	hsd17b12b	very-long-chain 3-oxoacyl-CoA reductase-B [Source:NCBI gene;Acc:101160884]	ENSG00000149084	HSD17B12
ENSORLG00000001863	lipg	lipase G, endothelial type [Source:NCBI gene;Acc:101173311]	ENSG00000101670	LIPG
ENSORLG00000005349	aldocb	aldolase, fructose-bisphosphate C [Source:NCBI gene;Acc:100049250]
ENSORLG00000005572		1-acylglycerol-3-phosphate O-acyltransferase ABHD5 [Source:NCBI gene;Acc:101165076]	ENSG00000011198	ABHD5
ENSORLG00000005829		collagen alpha-1(XI) chain [Source:NCBI gene;Acc:101162214]
ENSORLG00000005843	mfsd2ab	major facilitator superfamily domain containing 2A [Source:NCBI gene;Acc:101167054]	ENSG00000168389	MFSD2A
ENSORLG00000006353	fads2	fatty acid desaturase 2 [Source:NCBI gene;Acc:101156321]	ENSG00000221968	FADS3
ENSORLG00000006357	fads2	fatty acid desaturase 2 [Source:NCBI gene;Acc:101156571]	ENSG00000221968	FADS3
ENSORLG00000006358	fads2	fatty acid desaturase 2-like [Source:NCBI gene;Acc:101156814]	ENSG00000221968	FADS3
ENSORLG00000006855	TRIM55	E3 ubiquitin-protein ligase TRIM63 [Source:NCBI gene;Acc:101169972]	ENSG00000147573	TRIM55
ENSORLG00000011019	cacna1aa	voltage-dependent P/Q-type calcium channel subunit alpha-1A [Source:NCBI gene;Acc:101170273]	ENSG00000141837	CACNA1A
ENSORLG00000011047		kelch-like protein 10 [Source:NCBI gene;Acc:101168357]	ENSG00000161594	KLHL10
ENSORLG00000011055	cgref1	cell growth regulator with EF-hand domain 1 [Source:NCBI gene;Acc:101159733]
ENSORLG00000016518		raftlin, lipid raft linker 1 [Source:NCBI gene;Acc:101168151]	ENSG00000131378	RFTN1
ENSORLG00000016787	si:ch73-21k16.1	lipin 1 [Source:NCBI gene;Acc:101166433]	ENSG00000134324	LPIN1
ENSORLG00000016790	scn1ba	sodium channel subunit beta-1 [Source:NCBI gene;Acc:101162070]	ENSG00000105711	SCN1B
ENSORLG00000017453	grip1	glutamate receptor interacting protein 1 [Source:NCBI gene;Acc:101172622]	ENSG00000155974	GRIP1
ENSORLG00000017559	DIO3	iodothyronine deiodinase 3 [Source:HGNC Symbol;Acc:HGNC:2885]	ENSG00000197406	DIO3
ENSORLG00000022445	mast1a	microtubule-associated serine/threonine-protein kinase 1 [Source:NCBI gene;Acc:101162504]	ENSG00000105613	MAST1
ENSORLG00000023342	pla2g3	group 3 secretory phospholipase A2-like [Source:NCBI gene;Acc:105355175]	ENSG00000167525	PROCA1
ENSORLG00000029815	pcdh1g31	protocadherin gamma-C5 [Source:NCBI gene;Acc:101169865]
ENSORLG00000030282	rapgef4	Rap guanine nucleotide exchange factor (GEF) 4 [Source:ZFIN;Acc:ZDB-GENE-070912-385]	ENSG00000091428	RAPGEF4
RNA & ATAC
Medaka_GeneID	Gene_Name	Gene_Description	Human_GeneID	Human_GeneName
ENSORLG00000000200		protein FAM57B [Source:NCBI gene;Acc:101168462]	ENSG00000149926	TLCD3B
ENSORLG00000000288		sushi domain-containing protein 2 [Source:NCBI gene;Acc:101170683]	ENSG00000099994	SUSD2
ENSORLG00000000386	wdr45	WD repeat domain 45 [Source:NCBI gene;Acc:101160923]	ENSG00000288053
ENSORLG00000000726	cpeb3	cytoplasmic polyadenylation element binding protein 3 [Source:NCBI gene;Acc:101157316]	ENSG00000107864	CPEB3
ENSORLG00000000979	ogdhb	2-oxoglutarate dehydrogenase, mitochondrial [Source:NCBI gene;Acc:101160253]	ENSG00000105953	OGDH
ENSORLG00000001004	hsd17b12b	very-long-chain 3-oxoacyl-CoA reductase-B [Source:NCBI gene;Acc:101160884]	ENSG00000149084	HSD17B12
ENSORLG00000001254		long-chain-fatty-acid--CoA ligase ACSBG2 [Source:NCBI gene;Acc:101158282]
ENSORLG00000001499
ENSORLG00000001616	mpi	mannose phosphate isomerase [Source:NCBI gene;Acc:101157532]	ENSG00000178802	MPI
ENSORLG00000001863	lipg	lipase G, endothelial type [Source:NCBI gene;Acc:101173311]	ENSG00000101670	LIPG
ENSORLG00000003222	usp43a	ubiquitin specific peptidase 43 [Source:NCBI gene;Acc:101155906]	ENSG00000154914	USP43
ENSORLG00000003392	tecpr1a	tectonin beta-propeller repeat containing 1 [Source:NCBI gene;Acc:101168079]	ENSG00000205356	TECPR1
ENSORLG00000003435	agpat2	1-acyl-sn-glycerol-3-phosphate acyltransferase alpha [Source:NCBI gene;Acc:101159762]	ENSG00000169692	AGPAT2
ENSORLG00000003445	slc38a3b	sodium-coupled neutral amino acid transporter 3-like [Source:NCBI gene;Acc:101166293]	ENSG00000188338	SLC38A3
ENSORLG00000003532	ssrp1a	structure specific recognition protein 1 [Source:NCBI gene;Acc:101157064]	ENSG00000149136	SSRP1
ENSORLG00000003719	slc16a6a	monocarboxylate transporter 7 [Source:NCBI gene;Acc:101155804]	ENSG00000108932	SLC16A6
ENSORLG00000003750	arsg	arylsulfatase G [Source:NCBI gene;Acc:101171532]	ENSG00000141337	ARSG
ENSORLG00000003886	ldlrb	low-density lipoprotein receptor [Source:NCBI gene;Acc:101161779]
ENSORLG00000005192	jam3a	junctional adhesion molecule 3 [Source:NCBI gene;Acc:101167309]	ENSG00000166086	JAM3
ENSORLG00000005238	kif1b	kinesin family member 1B [Source:NCBI gene;Acc:101174185]	ENSG00000054523	KIF1B
ENSORLG00000005349	aldocb	aldolase, fructose-bisphosphate C [Source:NCBI gene;Acc:100049250]
ENSORLG00000005420	fam114a1	family with sequence similarity 114 member A1 [Source:NCBI gene;Acc:101165031]	ENSG00000197712	FAM114A1
ENSORLG00000005572		1-acylglycerol-3-phosphate O-acyltransferase ABHD5 [Source:NCBI gene;Acc:101165076]	ENSG00000011198	ABHD5
ENSORLG00000005829		collagen alpha-1(XI) chain [Source:NCBI gene;Acc:101162214]
ENSORLG00000005843	mfsd2ab	major facilitator superfamily domain containing 2A [Source:NCBI gene;Acc:101167054]	ENSG00000168389	MFSD2A
ENSORLG00000006262	retreg1	reticulophagy regulator 1 [Source:ZFIN;Acc:ZDB-GENE-130221-1]
ENSORLG00000006296	ranbp9	RAN binding protein 9 [Source:NCBI gene;Acc:100529168]	ENSG00000010017	RANBP9
ENSORLG00000006353	fads2	fatty acid desaturase 2 [Source:NCBI gene;Acc:101156321]	ENSG00000221968	FADS3
ENSORLG00000006357	fads2	fatty acid desaturase 2 [Source:NCBI gene;Acc:101156571]	ENSG00000221968	FADS3
ENSORLG00000006358	fads2	fatty acid desaturase 2-like [Source:NCBI gene;Acc:101156814]	ENSG00000221968	FADS3
ENSORLG00000006746	vcpip1	valosin containing protein interacting protein 1 [Source:NCBI gene;Acc:101165760]	ENSG00000175073	VCPIP1
ENSORLG00000006792	copb1	coatomer protein complex subunit beta 1 [Source:NCBI gene;Acc:101162912]	ENSG00000129083	COPB1
ENSORLG00000006855	TRIM55	E3 ubiquitin-protein ligase TRIM63 [Source:NCBI gene;Acc:101169972]	ENSG00000147573	TRIM55
ENSORLG00000007554	MAP2K6	dual specificity mitogen-activated protein kinase kinase 6 [Source:NCBI gene;Acc:101170843]	ENSG00000108984	MAP2K6
ENSORLG00000007743	chchd2	coiled-coil-helix-coiled-coil-helix domain containing 2 [Source:NCBI gene;Acc:101167972]	ENSG00000106153	CHCHD2
ENSORLG00000008047		cytochrome P450 2K1 [Source:NCBI gene;Acc:101174266]
ENSORLG00000009088		feline leukemia virus subgroup C receptor-related protein 2 [Source:NCBI gene;Acc:101168758]	ENSG00000119686	FLVCR2
ENSORLG00000009253	nedd9	neural precursor cell expressed, developmentally down-regulated 9 [Source:NCBI gene;Acc:101166644]	ENSG00000111859	NEDD9
ENSORLG00000009401	psmd2	proteasome 26S subunit, non-ATPase 2 [Source:NCBI gene;Acc:101157873]	ENSG00000175166	PSMD2
ENSORLG00000009437	srebf1	sterol regulatory element binding transcription factor 1 [Source:NCBI gene;Acc:101163083]	ENSG00000072310	SREBF1
ENSORLG00000009715		large neutral amino acids transporter small subunit 4 [Source:NCBI gene;Acc:101157385]
ENSORLG00000010312	mpp1	membrane palmitoylated protein 1 [Source:NCBI gene;Acc:101159937]	ENSG00000130830	MPP1
ENSORLG00000011019	cacna1aa	voltage-dependent P/Q-type calcium channel subunit alpha-1A [Source:NCBI gene;Acc:101170273]	ENSG00000141837	CACNA1A
ENSORLG00000011047		kelch-like protein 10 [Source:NCBI gene;Acc:101168357]	ENSG00000161594	KLHL10
ENSORLG00000011055	cgref1	cell growth regulator with EF-hand domain 1 [Source:NCBI gene;Acc:101159733]
ENSORLG00000012080	etnk2	ethanolamine kinase 2 [Source:NCBI gene;Acc:101173857]	ENSG00000143845	ETNK2
ENSORLG00000012151	pcyt2	phosphate cytidylyltransferase 2, ethanolamine [Source:NCBI gene;Acc:101171141]	ENSG00000185813	PCYT2
ENSORLG00000012166	mllt3	MLLT3 super elongation complex subunit [Source:NCBI gene;Acc:101159387]	ENSG00000171843	MLLT3
ENSORLG00000012517	pla2g15	phospholipase A2 group XV [Source:NCBI gene;Acc:101172239]	ENSG00000103066	PLA2G15
ENSORLG00000012767	mpc2	mitochondrial pyruvate carrier 2 [Source:NCBI gene;Acc:101172615]	ENSG00000143158	MPC2
ENSORLG00000013620	zfand5b	AN1-type zinc finger protein 5 [Source:NCBI gene;Acc:101161739]
ENSORLG00000013686	tnrc18	trinucleotide repeat containing 18 [Source:NCBI gene;Acc:101167622]	ENSG00000182095	TNRC18
ENSORLG00000014169	mdkb	midkine [Source:NCBI gene;Acc:101170924]	ENSG00000110492	MDK
ENSORLG00000014181	pmm1	phosphomannomutase 1 [Source:NCBI gene;Acc:101169859]	ENSG00000100417	PMM1
ENSORLG00000015280		zinc finger CCCH-type containing 12D [Source:NCBI gene;Acc:101171050]	ENSG00000163874	ZC3H12A
ENSORLG00000015529	pik3cb	phosphatidylinositol-4,5-bisphosphate 3-kinase catalytic subunit beta [Source:NCBI gene;Acc:101165660]	ENSG00000051382	PIK3CB
ENSORLG00000015559	fam114a2	family with sequence similarity 114 member A2 [Source:NCBI gene;Acc:101171935]	ENSG00000055147	FAM114A2
ENSORLG00000015852	ptpn23a	protein tyrosine phosphatase non-receptor type 23 [Source:NCBI gene;Acc:101156355]	ENSG00000076201	PTPN23
ENSORLG00000015864	scap	SREBF chaperone [Source:NCBI gene;Acc:101156605]	ENSG00000114650	SCAP
ENSORLG00000015888		sarcoplasmic/endoplasmic reticulum calcium ATPase 2 [Source:NCBI gene;Acc:101160819]
ENSORLG00000015939	PPTC7	PTC7 protein phosphatase homolog [Source:NCBI gene;Acc:101161563]	ENSG00000196850	PPTC7
ENSORLG00000016325	kyat3	kynurenine--oxoglutarate transaminase 3 [Source:NCBI gene;Acc:101173380]	ENSG00000137944	KYAT3
ENSORLG00000016518		raftlin, lipid raft linker 1 [Source:NCBI gene;Acc:101168151]	ENSG00000131378	RFTN1
ENSORLG00000016787	si:ch73-21k16.1	lipin 1 [Source:NCBI gene;Acc:101166433]	ENSG00000134324	LPIN1
ENSORLG00000016790	scn1ba	sodium channel subunit beta-1 [Source:NCBI gene;Acc:101162070]	ENSG00000105711	SCN1B
ENSORLG00000017127	KLHL28	kelch like family member 28 [Source:NCBI gene;Acc:101155240]	ENSG00000179454	KLHL28
ENSORLG00000017174	tor3a	torsin family 3 member A [Source:NCBI gene;Acc:101162359]	ENSG00000186283	TOR3A
ENSORLG00000017304	dclre1c	DNA cross-link repair 1C [Source:NCBI gene;Acc:101169653]	ENSG00000152457	DCLRE1C
ENSORLG00000017453	grip1	glutamate receptor interacting protein 1 [Source:NCBI gene;Acc:101172622]	ENSG00000155974	GRIP1
ENSORLG00000017559	DIO3	iodothyronine deiodinase 3 [Source:HGNC Symbol;Acc:HGNC:2885]	ENSG00000197406	DIO3
ENSORLG00000017636	eif4eb	eukaryotic translation initiation factor 4E [Source:NCBI gene;Acc:101166761]	ENSG00000151247	EIF4E
ENSORLG00000019064	p4ha2	prolyl 4-hydroxylase subunit alpha 2 [Source:NCBI gene;Acc:101166436]	ENSG00000072682	P4HA2
ENSORLG00000019430	rcc2	regulator of chromosome condensation 2 [Source:NCBI gene;Acc:101175378]	ENSG00000179051	RCC2
ENSORLG00000020091	slc6a22.1	sodium- and chloride-dependent GABA transporter 2 [Source:NCBI gene;Acc:101167601]
ENSORLG00000020600	acox3	peroxisomal acyl-coenzyme A oxidase 3-like [Source:NCBI gene;Acc:101168276]	ENSG00000087008	ACOX3
ENSORLG00000021855	ajap1	adherens junctions associated protein 1 [Source:NCBI gene;Acc:101159249]	ENSG00000196581	AJAP1
ENSORLG00000021909	dlat	dihydrolipoamide S-acetyltransferase [Source:NCBI gene;Acc:101165830]	ENSG00000150768	DLAT
ENSORLG00000022445	mast1a	microtubule-associated serine/threonine-protein kinase 1 [Source:NCBI gene;Acc:101162504]	ENSG00000105613	MAST1
ENSORLG00000023156	tbc1d25	TBC1 domain family member 25 [Source:NCBI gene;Acc:101161299]	ENSG00000068354	TBC1D25
ENSORLG00000023342	pla2g3	group 3 secretory phospholipase A2-like [Source:NCBI gene;Acc:105355175]	ENSG00000167525	PROCA1
ENSORLG00000027081			ENSG00000008294	SPAG9
ENSORLG00000027483	sptssa	serine palmitoyltransferase, small subunit A [Source:NCBI gene;Acc:541337]	ENSG00000165389	SPTSSA
ENSORLG00000028829	CSDC2	cold shock domain-containing protein C2 [Source:NCBI gene;Acc:101174596]	ENSG00000172346	CSDC2
ENSORLG00000029556	micu3a	mitochondrial calcium uptake family member 3 [Source:NCBI gene;Acc:101166695]	ENSG00000155970	MICU3
ENSORLG00000029815	pcdh1g31	protocadherin gamma-C5 [Source:NCBI gene;Acc:101169865]
ENSORLG00000030185	tsg101a	tumor susceptibility 101 [Source:NCBI gene;Acc:101166276]	ENSG00000074319	TSG101
ENSORLG00000030282	rapgef4	Rap guanine nucleotide exchange factor (GEF) 4 [Source:ZFIN;Acc:ZDB-GENE-070912-385]	ENSG00000091428	RAPGEF4
RNA & K27ac
Medaka_GeneID	Gene_Name	Gene_Description	Human_GeneID	Human_GeneName
ENSORLG00000000288		sushi domain-containing protein 2 [Source:NCBI gene;Acc:101170683]	ENSG00000099994	SUSD2
ENSORLG00000000726	cpeb3	cytoplasmic polyadenylation element binding protein 3 [Source:NCBI gene;Acc:101157316]	ENSG00000107864	CPEB3
ENSORLG00000000979	ogdhb	2-oxoglutarate dehydrogenase, mitochondrial [Source:NCBI gene;Acc:101160253]	ENSG00000105953	OGDH
ENSORLG00000001004	hsd17b12b	very-long-chain 3-oxoacyl-CoA reductase-B [Source:NCBI gene;Acc:101160884]	ENSG00000149084	HSD17B12
ENSORLG00000001572	aqp12	aquaporin-12 [Source:NCBI gene;Acc:101172481]	ENSG00000185176	AQP12B
ENSORLG00000001863	lipg	lipase G, endothelial type [Source:NCBI gene;Acc:101173311]	ENSG00000101670	LIPG
ENSORLG00000002203	tbc1d22b	TBC1 domain family member 22B [Source:NCBI gene;Acc:101155192]	ENSG00000065491	TBC1D22B
ENSORLG00000003487	DMXL1	Dmx like 1 [Source:NCBI gene;Acc:101159677]	ENSG00000172869	DMXL1
ENSORLG00000004707	alas2	5-aminolevulinate synthase, erythroid-specific, mitochondrial [Source:NCBI gene;Acc:100049501]	ENSG00000158578	ALAS2
ENSORLG00000005349	aldocb	aldolase, fructose-bisphosphate C [Source:NCBI gene;Acc:100049250]
ENSORLG00000005572		1-acylglycerol-3-phosphate O-acyltransferase ABHD5 [Source:NCBI gene;Acc:101165076]	ENSG00000011198	ABHD5
ENSORLG00000005829		collagen alpha-1(XI) chain [Source:NCBI gene;Acc:101162214]
ENSORLG00000005843	mfsd2ab	major facilitator superfamily domain containing 2A [Source:NCBI gene;Acc:101167054]	ENSG00000168389	MFSD2A
ENSORLG00000006353	fads2	fatty acid desaturase 2 [Source:NCBI gene;Acc:101156321]	ENSG00000221968	FADS3
ENSORLG00000006357	fads2	fatty acid desaturase 2 [Source:NCBI gene;Acc:101156571]	ENSG00000221968	FADS3
ENSORLG00000006358	fads2	fatty acid desaturase 2-like [Source:NCBI gene;Acc:101156814]	ENSG00000221968	FADS3
ENSORLG00000006469	cracr2b	calcium release activated channel regulator 2B [Source:NCBI gene;Acc:101157533]	ENSG00000177685	CRACR2B
ENSORLG00000006855	TRIM55	E3 ubiquitin-protein ligase TRIM63 [Source:NCBI gene;Acc:101169972]	ENSG00000147573	TRIM55
ENSORLG00000007451	acap2	ArfGAP with coiled-coil, ankyrin repeat and PH domains 2 [Source:NCBI gene;Acc:101158345]	ENSG00000114331	ACAP2
ENSORLG00000008127	prickle2b	prickle planar cell polarity protein 2 [Source:NCBI gene;Acc:101164394]	ENSG00000163637	PRICKLE2
ENSORLG00000008679	RABGAP1L	RAB GTPase activating protein 1 like [Source:NCBI gene;Acc:101166212]	ENSG00000152061	RABGAP1L
ENSORLG00000009239	acsbg2	acyl-CoA synthetase bubblegum family member 2 [Source:NCBI gene;Acc:101171154]	ENSG00000130377	ACSBG2
ENSORLG00000010160	chkb	choline/ethanolamine kinase [Source:NCBI gene;Acc:101159912]	ENSG00000100288	CHKB
ENSORLG00000010577		sperm associated antigen 9a [Source:ZFIN;Acc:ZDB-GENE-070820-7]	ENSG00000008294	SPAG9
ENSORLG00000011019	cacna1aa	voltage-dependent P/Q-type calcium channel subunit alpha-1A [Source:NCBI gene;Acc:101170273]	ENSG00000141837	CACNA1A
ENSORLG00000011047		kelch-like protein 10 [Source:NCBI gene;Acc:101168357]	ENSG00000161594	KLHL10
ENSORLG00000011055	cgref1	cell growth regulator with EF-hand domain 1 [Source:NCBI gene;Acc:101159733]
ENSORLG00000014811	cyp27a7	cytochrome P450 27C1 [Source:NCBI gene;Acc:101156051]	ENSG00000135929	CYP27A1
ENSORLG00000015634	tnfrsf21	TNF receptor superfamily member 21 [Source:NCBI gene;Acc:101175612]	ENSG00000146072	TNFRSF21
ENSORLG00000016343	reps2	RALBP1 associated Eps domain containing 2 [Source:NCBI gene;Acc:101171071]	ENSG00000169891	REPS2
ENSORLG00000016518		raftlin, lipid raft linker 1 [Source:NCBI gene;Acc:101168151]	ENSG00000131378	RFTN1
ENSORLG00000016787	si:ch73-21k16.1	lipin 1 [Source:NCBI gene;Acc:101166433]	ENSG00000134324	LPIN1
ENSORLG00000016790	scn1ba	sodium channel subunit beta-1 [Source:NCBI gene;Acc:101162070]	ENSG00000105711	SCN1B
ENSORLG00000017453	grip1	glutamate receptor interacting protein 1 [Source:NCBI gene;Acc:101172622]	ENSG00000155974	GRIP1
ENSORLG00000017559	DIO3	iodothyronine deiodinase 3 [Source:HGNC Symbol;Acc:HGNC:2885]	ENSG00000197406	DIO3
ENSORLG00000022445	mast1a	microtubule-associated serine/threonine-protein kinase 1 [Source:NCBI gene;Acc:101162504]	ENSG00000105613	MAST1
ENSORLG00000023342	pla2g3	group 3 secretory phospholipase A2-like [Source:NCBI gene;Acc:105355175]	ENSG00000167525	PROCA1
ENSORLG00000029815	pcdh1g31	protocadherin gamma-C5 [Source:NCBI gene;Acc:101169865]
ENSORLG00000029876	rmdn1	regulator of microtubule dynamics 1 [Source:NCBI gene;Acc:101164760]	ENSG00000176623	RMDN1
ENSORLG00000030282	rapgef4	Rap guanine nucleotide exchange factor (GEF) 4 [Source:ZFIN;Acc:ZDB-GENE-070912-385]	ENSG00000091428	RAPGEF4
ATAC & K27ac
Medaka_GeneID	Gene_Name	Gene_Description	Human_GeneID	Human_GeneName
ENSORLG00000000070	large2	LARGE xylosyl- and glucuronyltransferase 2 [Source:NCBI gene;Acc:101160540]	ENSG00000165905	LARGE2
ENSORLG00000000288		sushi domain-containing protein 2 [Source:NCBI gene;Acc:101170683]	ENSG00000099994	SUSD2
ENSORLG00000000726	cpeb3	cytoplasmic polyadenylation element binding protein 3 [Source:NCBI gene;Acc:101157316]	ENSG00000107864	CPEB3
ENSORLG00000000979	ogdhb	2-oxoglutarate dehydrogenase, mitochondrial [Source:NCBI gene;Acc:101160253]	ENSG00000105953	OGDH
ENSORLG00000001004	hsd17b12b	very-long-chain 3-oxoacyl-CoA reductase-B [Source:NCBI gene;Acc:101160884]	ENSG00000149084	HSD17B12
ENSORLG00000001111	ACSL1	long-chain-fatty-acid--CoA ligase 6 [Source:NCBI gene;Acc:101163681]	ENSG00000151726	ACSL1
ENSORLG00000001840		E3 ubiquitin-protein ligase KCMF1 [Source:NCBI gene;Acc:105354713]	ENSG00000176407	KCMF1
ENSORLG00000001863	lipg	lipase G, endothelial type [Source:NCBI gene;Acc:101173311]	ENSG00000101670	LIPG
ENSORLG00000002369	bnip1b	vesicle transport protein SEC20 [Source:NCBI gene;Acc:101155624]	ENSG00000113734	BNIP1
ENSORLG00000002625	SRPK2	SRSF protein kinase 2 [Source:NCBI gene;Acc:101167956]	ENSG00000135250	SRPK2
ENSORLG00000003044	tmem117	transmembrane protein 117 [Source:NCBI gene;Acc:101170428]	ENSG00000139173	TMEM117
ENSORLG00000003469		GDNF family receptor alpha-1 [Source:NCBI gene;Acc:101171858]	ENSG00000151892	GFRA1
ENSORLG00000003734	NFIX	nuclear factor 1 X-type [Source:NCBI gene;Acc:101159559]	ENSG00000008441	NFIX
ENSORLG00000004022	snx13	sorting nexin 13 [Source:NCBI gene;Acc:101168131]	ENSG00000071189	SNX13
ENSORLG00000005349	aldocb	aldolase, fructose-bisphosphate C [Source:NCBI gene;Acc:100049250]
ENSORLG00000005365	dock6	dedicator of cytokinesis protein 7 [Source:NCBI gene;Acc:101159508]	ENSG00000130158	DOCK6
ENSORLG00000005572		1-acylglycerol-3-phosphate O-acyltransferase ABHD5 [Source:NCBI gene;Acc:101165076]	ENSG00000011198	ABHD5
ENSORLG00000005786	ctif	cap binding complex dependent translation initiation factor [Source:NCBI gene;Acc:101169469]	ENSG00000134030	CTIF
ENSORLG00000005793	atp11a	ATPase phospholipid transporting 11A [Source:NCBI gene;Acc:101166536]	ENSG00000068650	ATP11A
ENSORLG00000005829		collagen alpha-1(XI) chain [Source:NCBI gene;Acc:101162214]
ENSORLG00000005843	mfsd2ab	major facilitator superfamily domain containing 2A [Source:NCBI gene;Acc:101167054]	ENSG00000168389	MFSD2A
ENSORLG00000006353	fads2	fatty acid desaturase 2 [Source:NCBI gene;Acc:101156321]	ENSG00000221968	FADS3
ENSORLG00000006357	fads2	fatty acid desaturase 2 [Source:NCBI gene;Acc:101156571]	ENSG00000221968	FADS3
ENSORLG00000006358	fads2	fatty acid desaturase 2-like [Source:NCBI gene;Acc:101156814]	ENSG00000221968	FADS3
ENSORLG00000006369	eno2	gamma-enolase [Source:NCBI gene;Acc:101165077]	ENSG00000111674	ENO2
ENSORLG00000006391	tpi1a	triosephosphate isomerase [Source:NCBI gene;Acc:101165489]	ENSG00000111669	TPI1
ENSORLG00000006855	TRIM55	E3 ubiquitin-protein ligase TRIM63 [Source:NCBI gene;Acc:101169972]	ENSG00000147573	TRIM55
ENSORLG00000008393	ldb1a	LIM domain-binding protein 1-A [Source:NCBI gene;Acc:101162780]	ENSG00000198728	LDB1
ENSORLG00000008410	pprc1	PPARG related coactivator 1 [Source:NCBI gene;Acc:101163026]	ENSG00000148840	PPRC1
ENSORLG00000008458	mctp2a	multiple C2 and transmembrane domain-containing protein 2 [Source:NCBI gene;Acc:101161399]	ENSG00000140563	MCTP2
ENSORLG00000008926	antxr1b	anthrax toxin receptor 1 [Source:NCBI gene;Acc:101165081]	ENSG00000169604	ANTXR1
ENSORLG00000008967	DSCAML1	Down syndrome cell adhesion molecule-like protein 1 homolog [Source:NCBI gene;Acc:101169724]	ENSG00000177103	DSCAML1
ENSORLG00000009199	dnajb12b	DnaJ heat shock protein family (Hsp40) member B12 [Source:NCBI gene;Acc:101160360]	ENSG00000148719	DNAJB12
ENSORLG00000009222	SCD	acyl-CoA desaturase [Source:NCBI gene;Acc:101160599]	ENSG00000099194	SCD
ENSORLG00000009752	elovl5	ELOVL fatty acid elongase 5 [Source:NCBI gene;Acc:101168981]	ENSG00000012660	ELOVL5
ENSORLG00000009774	FRMD4A	FERM domain containing 4A [Source:NCBI gene;Acc:101168537]	ENSG00000151474	FRMD4A
ENSORLG00000011019	cacna1aa	voltage-dependent P/Q-type calcium channel subunit alpha-1A [Source:NCBI gene;Acc:101170273]	ENSG00000141837	CACNA1A
ENSORLG00000011047		kelch-like protein 10 [Source:NCBI gene;Acc:101168357]	ENSG00000161594	KLHL10
ENSORLG00000011055	cgref1	cell growth regulator with EF-hand domain 1 [Source:NCBI gene;Acc:101159733]
ENSORLG00000012454	slc1a8b	excitatory amino acid transporter 5-like [Source:NCBI gene;Acc:101170557]
ENSORLG00000012485
ENSORLG00000012877	SLC25A25	calcium-binding mitochondrial carrier protein SCaMC-2-B [Source:NCBI gene;Acc:101157381]	ENSG00000148339	SLC25A25
ENSORLG00000013071	mylipa	myosin regulatory light chain interacting protein [Source:NCBI gene;Acc:101163590]	ENSG00000007944	MYLIP
ENSORLG00000014008	ncor2	nuclear receptor corepressor 2 [Source:NCBI gene;Acc:101167546]	ENSG00000196498	NCOR2
ENSORLG00000015772	plxna2	plexin-A2 [Source:NCBI gene;Acc:101158766]	ENSG00000076356	PLXNA2
ENSORLG00000016518		raftlin, lipid raft linker 1 [Source:NCBI gene;Acc:101168151]	ENSG00000131378	RFTN1
ENSORLG00000016787	si:ch73-21k16.1	lipin 1 [Source:NCBI gene;Acc:101166433]	ENSG00000134324	LPIN1
ENSORLG00000016790	scn1ba	sodium channel subunit beta-1 [Source:NCBI gene;Acc:101162070]	ENSG00000105711	SCN1B
ENSORLG00000016791	bcl2b	BCL2 apoptosis regulator [Source:NCBI gene;Acc:101163032]	ENSG00000171791	BCL2
ENSORLG00000017313	hmgcra	3-hydroxy-3-methylglutaryl-coenzyme A reductase [Source:NCBI gene;Acc:100125499]	ENSG00000113161	HMGCR
ENSORLG00000017453	grip1	glutamate receptor interacting protein 1 [Source:NCBI gene;Acc:101172622]	ENSG00000155974	GRIP1
ENSORLG00000017559	DIO3	iodothyronine deiodinase 3 [Source:HGNC Symbol;Acc:HGNC:2885]	ENSG00000197406	DIO3
ENSORLG00000019097	cry3a	cryptochrome-1 [Source:NCBI gene;Acc:101164536]
ENSORLG00000022445	mast1a	microtubule-associated serine/threonine-protein kinase 1 [Source:NCBI gene;Acc:101162504]	ENSG00000105613	MAST1
ENSORLG00000023342	pla2g3	group 3 secretory phospholipase A2-like [Source:NCBI gene;Acc:105355175]	ENSG00000167525	PROCA1
ENSORLG00000024415
ENSORLG00000026829
ENSORLG00000027433	mmd2a	monocyte to macrophage differentiation associated 2 [Source:NCBI gene;Acc:101166877]	ENSG00000136297	MMD2
ENSORLG00000027951	DNAJC5B	dnaJ homolog subfamily C member 5 [Source:NCBI gene;Acc:101170215]	ENSG00000147570	DNAJC5B
ENSORLG00000029815	pcdh1g31	protocadherin gamma-C5 [Source:NCBI gene;Acc:101169865]
ENSORLG00000030077	mgll	monoglyceride lipase [Source:NCBI gene;Acc:101169855]	ENSG00000074416	MGLL
ENSORLG00000030282	rapgef4	Rap guanine nucleotide exchange factor (GEF) 4 [Source:ZFIN;Acc:ZDB-GENE-070912-385]	ENSG00000091428	RAPGEF4
HFD Down
All Down
Medaka_GeneID	Gene_Name	Gene_Description	Human_GeneID	Human_GeneName
ENSORLG00000000339	aqp10b	aquaporin-10 [Source:NCBI gene;Acc:101158209]	ENSG00000143595	AQP10
ENSORLG00000001967		multidrug and toxin extrusion protein 1 [Source:NCBI gene;Acc:101156384]	ENSG00000180638	SLC47A2
ENSORLG00000002180	vegfc	vascular endothelial growth factor C [Source:NCBI gene;Acc:100125534]	ENSG00000150630	VEGFC
ENSORLG00000004736		guanine nucleotide-binding protein G(q) subunit alpha [Source:NCBI gene;Acc:101167719]	ENSG00000156052	GNAQ
ENSORLG00000005944	tox2	TOX high mobility group box family member 2 [Source:NCBI gene;Acc:101165227]	ENSG00000124191	TOX2
ENSORLG00000009010	ephb3a	ephrin type-B receptor 3 [Source:NCBI gene;Acc:101165761]	ENSG00000182580	EPHB3
ENSORLG00000009110	si:ch211-117c9.5	sodium- and chloride-dependent creatine transporter 1 [Source:NCBI gene;Acc:101159742]
ENSORLG00000009770	ptprt	receptor-type tyrosine-protein phosphatase T [Source:NCBI gene;Acc:101158188]	ENSG00000196090	PTPRT
ENSORLG00000011769		EPH receptor A5 [Source:NCBI gene;Acc:101162304]
ENSORLG00000012262	syt9b	synaptotagmin-9 [Source:NCBI gene;Acc:101171486]	ENSG00000170743	SYT9
ENSORLG00000013779	CDH18	cadherin 18 [Source:NCBI gene;Acc:101174782]	ENSG00000145526	CDH18
ENSORLG00000020388		solute carrier family 16 member 12 [Source:NCBI gene;Acc:101161384]	ENSG00000152779	SLC16A12
ENSORLG00000025354	si:ch73-193i2.2	transient receptor potential channel pyrexia [Source:NCBI gene;Acc:101170867]
ENSORLG00000026897	fam131bb	family with sequence similarity 131 member B [Source:NCBI gene;Acc:101168398]	ENSG00000159784	FAM131B
ENSORLG00000028915
RNA & ATAC
Medaka_GeneID	Gene_Name	Gene_Description	Human_GeneID	Human_GeneName
ENSORLG00000000323	hsd11b2	corticosteroid 11-beta-dehydrogenase isozyme 2 [Source:NCBI gene;Acc:100125474]	ENSG00000176387	HSD11B2
ENSORLG00000000339	aqp10b	aquaporin-10 [Source:NCBI gene;Acc:101158209]	ENSG00000143595	AQP10
ENSORLG00000000511	irf6	interferon regulatory factor 6 [Source:NCBI gene;Acc:101169685]	ENSG00000117595	IRF6
ENSORLG00000000802		ectonucleotide pyrophosphatase/phosphodiesterase family member 2 [Source:NCBI gene;Acc:101164324]
ENSORLG00000001240
ENSORLG00000001252		ethanolamine kinase 1 [Source:NCBI gene;Acc:101175315]
ENSORLG00000001392	krt8	keratin, type II cytoskeletal 8 [Source:NCBI gene;Acc:101168366]
ENSORLG00000001481	krt18a.1	keratin, type I cytoskeletal 18 [Source:NCBI gene;Acc:101168952]
ENSORLG00000001505	tns2a	tensin 2 [Source:NCBI gene;Acc:101156086]
ENSORLG00000001709	lamb2l	laminin subunit beta-2 [Source:NCBI gene;Acc:101158765]
ENSORLG00000001728	kcnk6	potassium two pore domain channel subfamily K member 6 [Source:NCBI gene;Acc:101164174]	ENSG00000099337	KCNK6
ENSORLG00000001785	P2RY4	pyrimidinergic receptor P2Y4 [Source:NCBI gene;Acc:101168051]	ENSG00000186912	P2RY4
ENSORLG00000001967		multidrug and toxin extrusion protein 1 [Source:NCBI gene;Acc:101156384]	ENSG00000180638	SLC47A2
ENSORLG00000002180	vegfc	vascular endothelial growth factor C [Source:NCBI gene;Acc:100125534]	ENSG00000150630	VEGFC
ENSORLG00000002231		CUB domain containing protein 1 [Source:NCBI gene;Acc:101169711]	ENSG00000163814	CDCP1
ENSORLG00000002349	gabrr3b	gamma-aminobutyric acid receptor subunit rho-3 [Source:NCBI gene;Acc:101173583]	ENSG00000183185	GABRR3
ENSORLG00000002713	olgc6	membrane guanylyl cyclase [Source:NCBI gene;Acc:100125820]	ENSG00000070019	GUCY2C
ENSORLG00000002821	smpd4	sphingomyelin phosphodiesterase 4 [Source:NCBI gene;Acc:101161548]	ENSG00000136699	SMPD4
ENSORLG00000003095	zgc:113054	uncharacterized LOC101163242 [Source:NCBI gene;Acc:101163242]	ENSG00000100867	DHRS2
ENSORLG00000003310		betaine--homocysteine S-methyltransferase 1 [Source:NCBI gene;Acc:101157623]	ENSG00000132840	BHMT2
ENSORLG00000003449	si:ch211-152c8.2	chromosome 20 C18orf63 homolog [Source:NCBI gene;Acc:101169243]
ENSORLG00000003458	ctnnal1	catenin alpha like 1 [Source:NCBI gene;Acc:101163421]	ENSG00000119326	CTNNAL1
ENSORLG00000003494	sgk2a	serum/glucocorticoid regulated kinase 2 [Source:NCBI gene;Acc:101162289]	ENSG00000101049	SGK2
ENSORLG00000003607	scml2	sex comb on midleg-like protein 2 [Source:NCBI gene;Acc:101175061]	ENSG00000102098	SCML2
ENSORLG00000003681	rheb	Ras homolog, mTORC1 binding [Source:NCBI gene;Acc:101161855]
ENSORLG00000003925	dhtkd1	dehydrogenase E1 and transketolase domain containing 1 [Source:NCBI gene;Acc:101175318]	ENSG00000181192	DHTKD1
ENSORLG00000003949	skib	ski oncogene [Source:NCBI gene;Acc:101171238]
ENSORLG00000004307	TTPA	alpha tocopherol transfer protein [Source:NCBI gene;Acc:101155881]	ENSG00000137561	TTPA
ENSORLG00000004419	cyp27c1	cytochrome P450 27C1 [Source:NCBI gene;Acc:101157281]	ENSG00000186684	CYP27C1
ENSORLG00000004447	syn2b	synapsin II [Source:NCBI gene;Acc:101154941]
ENSORLG00000004690		integrin subunit beta 3 [Source:NCBI gene;Acc:101161193]	ENSG00000259207	ITGB3
ENSORLG00000004715	cpn1	carboxypeptidase N subunit 1 [Source:NCBI gene;Acc:101156125]	ENSG00000120054	CPN1
ENSORLG00000004736		guanine nucleotide-binding protein G(q) subunit alpha [Source:NCBI gene;Acc:101167719]	ENSG00000156052	GNAQ
ENSORLG00000004788	ppargc1a	PPARG coactivator 1 alpha [Source:NCBI gene;Acc:101167077]	ENSG00000109819	PPARGC1A
ENSORLG00000004794	axin1	axin 1 [Source:NCBI gene;Acc:101155852]	ENSG00000103126	AXIN1
ENSORLG00000005140	C9orf64	chromosome 9 C9orf64 homolog [Source:NCBI gene;Acc:101169613]	ENSG00000165118	C9orf64
ENSORLG00000005244	gadd45a	growth arrest and DNA damage inducible alpha [Source:NCBI gene;Acc:100049506]	ENSG00000116717	GADD45A
ENSORLG00000005257	ptpn9b	tyrosine-protein phosphatase non-receptor type 9 [Source:NCBI gene;Acc:101164280]
ENSORLG00000005538	plch1	phospholipase C eta 1 [Source:NCBI gene;Acc:101170362]	ENSG00000114805	PLCH1
ENSORLG00000005817	ccng1	cyclin G1 [Source:NCBI gene;Acc:101165649]	ENSG00000113328	CCNG1
ENSORLG00000005944	tox2	TOX high mobility group box family member 2 [Source:NCBI gene;Acc:101165227]	ENSG00000124191	TOX2
ENSORLG00000005995	sult1st6	sulfotransferase family 1A member 4 [Source:NCBI gene;Acc:100125513]	ENSG00000198075	SULT1C4
ENSORLG00000006577	arhgef38	Rho guanine nucleotide exchange factor 38 [Source:NCBI gene;Acc:101171227]	ENSG00000236699	ARHGEF38
ENSORLG00000007157	cldnk	claudin-4-like [Source:NCBI gene;Acc:101165395]
ENSORLG00000007167	btr02	E3 ubiquitin-protein ligase TRIM39-like [Source:NCBI gene;Acc:101165640]
ENSORLG00000007205	SAPCD2	suppressor APC domain containing 2 [Source:NCBI gene;Acc:101174519]	ENSG00000186193	SAPCD2
ENSORLG00000007321	elmod2	ELMO domain containing 2 [Source:NCBI gene;Acc:101172878]	ENSG00000179387	ELMOD2
ENSORLG00000007561	slc51a	organic solute transporter subunit alpha [Source:NCBI gene;Acc:101166261]
ENSORLG00000007659	bahcc1a	BAH and coiled-coil domain-containing protein 1 [Source:NCBI gene;Acc:101172334]	ENSG00000266074	BAHCC1
ENSORLG00000007926	mfap3l	microfibril associated protein 3 like [Source:NCBI gene;Acc:101174628]	ENSG00000198948	MFAP3L
ENSORLG00000008408	si:dkey-172j4.3	diacylglycerol kinase delta [Source:NCBI gene;Acc:101165102]
ENSORLG00000008937	si:ch73-61d6.3	occludin [Source:NCBI gene;Acc:101169436]
ENSORLG00000009010	ephb3a	ephrin type-B receptor 3 [Source:NCBI gene;Acc:101165761]	ENSG00000182580	EPHB3
ENSORLG00000009110	si:ch211-117c9.5	sodium- and chloride-dependent creatine transporter 1 [Source:NCBI gene;Acc:101159742]
ENSORLG00000009245		LON peptidase N-terminal domain and ring finger 3 [Source:NCBI gene;Acc:101157548]	ENSG00000175556	LONRF3
ENSORLG00000009542	gse1	Gse1 coiled-coil protein [Source:NCBI gene;Acc:101172479]	ENSG00000131149	GSE1
ENSORLG00000009690	ksr1a	kinase suppressor of ras 1 [Source:NCBI gene;Acc:101175586]	ENSG00000141068	KSR1
ENSORLG00000009770	ptprt	receptor-type tyrosine-protein phosphatase T [Source:NCBI gene;Acc:101158188]	ENSG00000196090	PTPRT
ENSORLG00000010166	slc7a2	solute carrier family 7 member 2 [Source:NCBI gene;Acc:101165487]	ENSG00000151012	SLC7A11
ENSORLG00000010198		eyes shut homolog [Source:NCBI gene;Acc:105355817]	ENSG00000286019	NOTCH2NLB
ENSORLG00000010843		transmembrane protein 132D-like [Source:NCBI gene;Acc:101175177]	ENSG00000006118	TMEM132A
ENSORLG00000011341		tankyrase-1 [Source:NCBI gene;Acc:101158122]	ENSG00000173273	TNKS
ENSORLG00000011559	pcdh1b	protocadherin-1 [Source:NCBI gene;Acc:101174755]	ENSG00000156453	PCDH1
ENSORLG00000011672		GTPase IMAP family member 4 [Source:NCBI gene;Acc:101161348]
ENSORLG00000011729	ankha	ANKH inorganic pyrophosphate transport regulator [Source:NCBI gene;Acc:101161841]	ENSG00000154122	ANKH
ENSORLG00000011769		EPH receptor A5 [Source:NCBI gene;Acc:101162304]
ENSORLG00000011834	SMAD2	SMAD family member 2 [Source:NCBI gene;Acc:101167556]	ENSG00000175387	SMAD2
ENSORLG00000011868	samm50l	sorting and assembly machinery component 50 homolog A [Source:NCBI gene;Acc:101164364]	ENSG00000100347	SAMM50
ENSORLG00000012100	ftr82	tripartite motif-containing protein 16 [Source:NCBI gene;Acc:101172838]
ENSORLG00000012175	jag1b	jagged canonical Notch ligand 1 [Source:NCBI gene;Acc:101168394]	ENSG00000204301	NOTCH4
ENSORLG00000012262	syt9b	synaptotagmin-9 [Source:NCBI gene;Acc:101171486]	ENSG00000170743	SYT9
ENSORLG00000012272	tln2a	talin-2 [Source:NCBI gene;Acc:101173776]	ENSG00000171914	TLN2
ENSORLG00000012513	wdr76	WD repeat domain 76 [Source:NCBI gene;Acc:101175470]	ENSG00000092470	WDR76
ENSORLG00000012560	p3h1	prolyl 3-hydroxylase 1 [Source:NCBI gene;Acc:101172073]	ENSG00000117385	P3H1
ENSORLG00000013271		vasodilator stimulated phosphoprotein [Source:NCBI gene;Acc:101158044]
ENSORLG00000013422	arg1	arginase-1 [Source:NCBI gene;Acc:101171114]	ENSG00000118520	ARG1
ENSORLG00000013718	gstr	glutathione S-transferase A [Source:NCBI gene;Acc:101168556]	ENSG00000065621	GSTO2
ENSORLG00000013779	CDH18	cadherin 18 [Source:NCBI gene;Acc:101174782]	ENSG00000145526	CDH18
ENSORLG00000013832	wnk1b	serine/threonine-protein kinase WNK1 [Source:NCBI gene;Acc:101172041]	ENSG00000060237	WNK1
ENSORLG00000013838	map2k6	dual specificity mitogen-activated protein kinase kinase 6 [Source:NCBI gene;Acc:101163933]	ENSG00000108984	MAP2K6
ENSORLG00000014215	eif3s10	eukaryotic translation initiation factor 3 subunit A [Source:NCBI gene;Acc:101158379]	ENSG00000107581	EIF3A
ENSORLG00000014777		semaphorin-7A [Source:NCBI gene;Acc:101164044]	ENSG00000138623	SEMA7A
ENSORLG00000014794	fabp10a	fatty acid-binding protein, liver [Source:NCBI gene;Acc:101155461]
ENSORLG00000015270	phldb1b	pleckstrin homology like domain family B member 1 [Source:NCBI gene;Acc:101157149]	ENSG00000019144	PHLDB1
ENSORLG00000015822	si:dkey-246g23.4	monocarboxylate transporter 2 [Source:NCBI gene;Acc:101159501]	ENSG00000174326	SLC16A11
ENSORLG00000015972	ephb1	ephrin type-B receptor 1-B [Source:NCBI gene;Acc:101173092]	ENSG00000154928	EPHB1
ENSORLG00000016175	srgap1a	SLIT-ROBO Rho GTPase-activating protein 1 [Source:NCBI gene;Acc:101163409]	ENSG00000196935	SRGAP1
ENSORLG00000016501	plcl2	inactive phospholipase C-like protein 2 [Source:NCBI gene;Acc:101167900]	ENSG00000154822	PLCL2
ENSORLG00000016532	igf2bp2a	insulin like growth factor 2 mRNA binding protein 2 [Source:NCBI gene;Acc:101171536]	ENSG00000073792	IGF2BP2
ENSORLG00000016761	aldh16a1	aldehyde dehydrogenase 16 family member A1 [Source:NCBI gene;Acc:101170591]	ENSG00000161618	ALDH16A1
ENSORLG00000016854
ENSORLG00000017020	si:ch1073-396h14.1	disintegrin and metalloproteinase domain-containing protein 10 [Source:NCBI gene;Acc:101159183]	ENSG00000139985	ADAM21
ENSORLG00000017434	ppp1r9ala	neurabin-1 [Source:NCBI gene;Acc:101160368]
ENSORLG00000017667	gata6	GATA binding protein 6 [Source:NCBI gene;Acc:101159296]	ENSG00000141448	GATA6
ENSORLG00000017855	tbl1x	F-box-like/WD repeat-containing protein TBL1X [Source:NCBI gene;Acc:101170720]	ENSG00000092377	TBL1Y
ENSORLG00000017945	lrrc58a	leucine rich repeat containing 58 [Source:NCBI gene;Acc:101174547]	ENSG00000163428	LRRC58
ENSORLG00000018454	nipal4	magnesium transporter NIPA2 [Source:NCBI gene;Acc:101159483]	ENSG00000172548	NIPAL4
ENSORLG00000018601	gcn1	GCN1 activator of EIF2AK4 [Source:NCBI gene;Acc:101172213]	ENSG00000089154	GCN1
ENSORLG00000019702	pacsin3	protein kinase C and casein kinase substrate in neurons 3 [Source:NCBI gene;Acc:101167672]	ENSG00000165912	PACSIN3
ENSORLG00000019816			ENSG00000173482	PTPRM
ENSORLG00000019976	mvp	major vault protein [Source:NCBI gene;Acc:101170489]	ENSG00000013364	MVP
ENSORLG00000020388		solute carrier family 16 member 12 [Source:NCBI gene;Acc:101161384]	ENSG00000152779	SLC16A12
ENSORLG00000020454	pcdh18b	protocadherin-18 [Source:NCBI gene;Acc:101161866]	ENSG00000189184	PCDH18
ENSORLG00000020481	arap3	ArfGAP with RhoGAP domain, ankyrin repeat and PH domain 3 [Source:NCBI gene;Acc:101162821]	ENSG00000120318	ARAP3
ENSORLG00000020542	dennd2da	DENN domain containing 2D [Source:NCBI gene;Acc:101167924]	ENSG00000162777	DENND2D
ENSORLG00000020649	gyg2	glycogenin-2 [Source:NCBI gene;Acc:101169587]	ENSG00000056998	GYG2
ENSORLG00000020812	kank1a	KN motif and ankyrin repeat domains 1 [Source:NCBI gene;Acc:101162911]	ENSG00000107104	KANK1
ENSORLG00000022111	hpgd	15-hydroxyprostaglandin dehydrogenase [Source:NCBI gene;Acc:101171390]	ENSG00000164120	HPGD
ENSORLG00000022125	igfbp2a	insulin like growth factor binding protein 2 [Source:NCBI gene;Acc:100049349]	ENSG00000115457	IGFBP2
ENSORLG00000022594		HERV-H LTR-associating protein 2 [Source:NCBI gene;Acc:105353597]
ENSORLG00000022681	gstr	glutathione S-transferase A [Source:NCBI gene;Acc:101167553]	ENSG00000065621	GSTO2
ENSORLG00000023029		chromosome 13 C3orf52 homolog [Source:NCBI gene;Acc:101170448]
ENSORLG00000023841	efnb1	ephrin B1 [Source:NCBI gene;Acc:101173233]	ENSG00000090776	EFNB1
ENSORLG00000024492	ccdc28a	epithelial cell transforming 2 like [Source:NCBI gene;Acc:101163642]	ENSG00000203734	ECT2L
ENSORLG00000024524		S100 calcium binding protein A14 [Source:NCBI gene;Acc:101164839]
ENSORLG00000024625			ENSG00000112499	SLC22A2
ENSORLG00000024787	cdh26.1	cadherin-like protein 26 [Source:NCBI gene;Acc:101174102]	ENSG00000124215	CDH26
ENSORLG00000025044	myoz2a	myozenin-2 [Source:NCBI gene;Acc:101165521]	ENSG00000172399	MYOZ2
ENSORLG00000025354	si:ch73-193i2.2	transient receptor potential channel pyrexia [Source:NCBI gene;Acc:101170867]
ENSORLG00000025450		membrane-associated guanylate kinase, WW and PDZ domain-containing protein 1 [Source:NCBI gene;Acc:105354474]	ENSG00000269313	MAGIX
ENSORLG00000025575	socs8	suppressor of cytokine signaling 8 [Source:NCBI gene;Acc:100144389]	ENSG00000114737	CISH
ENSORLG00000026175		SHC adaptor protein 4 [Source:NCBI gene;Acc:101170912]
ENSORLG00000026213		saxitoxin and tetrodotoxin-binding protein 1 [Source:NCBI gene;Acc:101169047]
ENSORLG00000026481		complement C1q-like protein 3 [Source:NCBI gene;Acc:101173599]	ENSG00000139899	CBLN3
ENSORLG00000026863	igf2b	insulin like growth factor 2 [Source:NCBI gene;Acc:101172047]	ENSG00000167244	IGF2
ENSORLG00000026897	fam131bb	family with sequence similarity 131 member B [Source:NCBI gene;Acc:101168398]	ENSG00000159784	FAM131B
ENSORLG00000027441		HOP homeobox [Source:NCBI gene;Acc:101170526]
ENSORLG00000027661	cdab	cytidine deaminase [Source:NCBI gene;Acc:101171740]	ENSG00000158825	CDA
ENSORLG00000027823	oafa	out at first homolog [Source:NCBI gene;Acc:101165745]	ENSG00000184232	OAF
ENSORLG00000027996	qki2	protein quaking-B-like [Source:NCBI gene;Acc:101161529]	ENSG00000112531	QKI
ENSORLG00000028087	hs3st3b1a	heparan sulfate glucosamine 3-O-sulfotransferase 3B1 [Source:NCBI gene;Acc:101167367]	ENSG00000153976	HS3ST3A1
ENSORLG00000028231	ggctb	gamma-glutamylcyclotransferase-like [Source:NCBI gene;Acc:101170211]	ENSG00000006625	GGCT
ENSORLG00000028592	dhrs1	dehydrogenase/reductase 1 [Source:NCBI gene;Acc:111949022]	ENSG00000157379	DHRS1
ENSORLG00000028915
ENSORLG00000029377	ptpn20	protein tyrosine phosphatase non-receptor type 20 [Source:ZFIN;Acc:ZDB-GENE-090313-90]	ENSG00000204179	PTPN20
ENSORLG00000029605	zfp36l1a	ZFP36 ring finger protein like 1 [Source:NCBI gene;Acc:101172695]	ENSG00000185650	ZFP36L1
ENSORLG00000029620	masp2	mannan binding lectin serine peptidase 2 [Source:NCBI gene;Acc:101160657]	ENSG00000126460	PRRG2
ENSORLG00000030428	mgst1.1	microsomal glutathione S-transferase 1 [Source:NCBI gene;Acc:101163699]	ENSG00000008394	MGST1
RNA & K27ac
Medaka_GeneID	Gene_Name	Gene_Description	Human_GeneID	Human_GeneName
ENSORLG00000000339	aqp10b	aquaporin-10 [Source:NCBI gene;Acc:101158209]	ENSG00000143595	AQP10
ENSORLG00000001534	fkbp11	FKBP prolyl isomerase 11 [Source:NCBI gene;Acc:101172649]	ENSG00000134285	FKBP11
ENSORLG00000001967		multidrug and toxin extrusion protein 1 [Source:NCBI gene;Acc:101156384]	ENSG00000180638	SLC47A2
ENSORLG00000002180	vegfc	vascular endothelial growth factor C [Source:NCBI gene;Acc:100125534]	ENSG00000150630	VEGFC
ENSORLG00000004704	hnrpkl	heterogeneous nuclear ribonucleoprotein K-like [Source:NCBI gene;Acc:101167466]	ENSG00000165119	HNRNPK
ENSORLG00000004736		guanine nucleotide-binding protein G(q) subunit alpha [Source:NCBI gene;Acc:101167719]	ENSG00000156052	GNAQ
ENSORLG00000005944	tox2	TOX high mobility group box family member 2 [Source:NCBI gene;Acc:101165227]	ENSG00000124191	TOX2
ENSORLG00000008008	tll1	tolloid like 1 [Source:NCBI gene;Acc:101160961]	ENSG00000038295	TLL1
ENSORLG00000009010	ephb3a	ephrin type-B receptor 3 [Source:NCBI gene;Acc:101165761]	ENSG00000182580	EPHB3
ENSORLG00000009027	vstm4a	V-set and transmembrane domain-containing protein 4 [Source:NCBI gene;Acc:101168233]	ENSG00000165633	VSTM4
ENSORLG00000009110	si:ch211-117c9.5	sodium- and chloride-dependent creatine transporter 1 [Source:NCBI gene;Acc:101159742]
ENSORLG00000009500	oscp1a	protein OSCP1-like [Source:NCBI gene;Acc:101168383]	ENSG00000116885	OSCP1
ENSORLG00000009770	ptprt	receptor-type tyrosine-protein phosphatase T [Source:NCBI gene;Acc:101158188]	ENSG00000196090	PTPRT
ENSORLG00000010661	nrxn3b	neurexin-3b [Source:NCBI gene;Acc:101156134]
ENSORLG00000011769		EPH receptor A5 [Source:NCBI gene;Acc:101162304]
ENSORLG00000012262	syt9b	synaptotagmin-9 [Source:NCBI gene;Acc:101171486]	ENSG00000170743	SYT9
ENSORLG00000012763		N-acylethanolamine acid amidase [Source:NCBI gene;Acc:101155680]	ENSG00000138744	NAAA
ENSORLG00000013779	CDH18	cadherin 18 [Source:NCBI gene;Acc:101174782]	ENSG00000145526	CDH18
ENSORLG00000016581	esrrb	estrogen related receptor beta [Source:NCBI gene;Acc:100125508]	ENSG00000119715	ESRRB
ENSORLG00000017079	abcb11a	ATP binding cassette subfamily B member 11 [Source:NCBI gene;Acc:101157171]
ENSORLG00000020388		solute carrier family 16 member 12 [Source:NCBI gene;Acc:101161384]	ENSG00000152779	SLC16A12
ENSORLG00000021803	TAFA3	protein FAM19A2 [Source:NCBI gene;Acc:101172155]	ENSG00000184599	TAFA3
ENSORLG00000022827	mos	MOS proto-oncogene, serine/threonine kinase [Source:NCBI gene;Acc:101159657]	ENSG00000172680	MOS
ENSORLG00000025354	si:ch73-193i2.2	transient receptor potential channel pyrexia [Source:NCBI gene;Acc:101170867]
ENSORLG00000025381	rgn	regucalcin [Source:NCBI gene;Acc:101159881]	ENSG00000130988	RGN
ENSORLG00000026897	fam131bb	family with sequence similarity 131 member B [Source:NCBI gene;Acc:101168398]	ENSG00000159784	FAM131B
ENSORLG00000028915
ATAC & K27ac
Medaka_GeneID	Gene_Name	Gene_Description	Human_GeneID	Human_GeneName
ENSORLG00000000339	aqp10b	aquaporin-10 [Source:NCBI gene;Acc:101158209]	ENSG00000143595	AQP10
ENSORLG00000000917	ENPP7	ectonucleotide pyrophosphatase/phosphodiesterase family member 7 [Source:NCBI gene;Acc:101173468]	ENSG00000182156	ENPP7
ENSORLG00000001967		multidrug and toxin extrusion protein 1 [Source:NCBI gene;Acc:101156384]	ENSG00000180638	SLC47A2
ENSORLG00000002180	vegfc	vascular endothelial growth factor C [Source:NCBI gene;Acc:100125534]	ENSG00000150630	VEGFC
ENSORLG00000002823	sema6dl	semaphorin 6D [Source:NCBI gene;Acc:101174408]	ENSG00000137872	SEMA6D
ENSORLG00000004698	MSL3	MSL complex subunit 3 [Source:NCBI gene;Acc:101160633]	ENSG00000005302	MSL3
ENSORLG00000004736		guanine nucleotide-binding protein G(q) subunit alpha [Source:NCBI gene;Acc:101167719]	ENSG00000156052	GNAQ
ENSORLG00000005866	ulk4	unc-51 like kinase 4 [Source:NCBI gene;Acc:101170050]	ENSG00000168038	ULK4
ENSORLG00000005944	tox2	TOX high mobility group box family member 2 [Source:NCBI gene;Acc:101165227]	ENSG00000124191	TOX2
ENSORLG00000006808	CCNY	cyclin-Y-like [Source:NCBI gene;Acc:105357365]	ENSG00000108100	CCNY
ENSORLG00000007660	skap2	src kinase associated phosphoprotein 2 [Source:NCBI gene;Acc:101159290]	ENSG00000005020	SKAP2
ENSORLG00000008668	pea15	proliferation and apoptosis adaptor protein 15 [Source:NCBI gene;Acc:101159537]	ENSG00000162734	PEA15
ENSORLG00000009010	ephb3a	ephrin type-B receptor 3 [Source:NCBI gene;Acc:101165761]	ENSG00000182580	EPHB3
ENSORLG00000009110	si:ch211-117c9.5	sodium- and chloride-dependent creatine transporter 1 [Source:NCBI gene;Acc:101159742]
ENSORLG00000009770	ptprt	receptor-type tyrosine-protein phosphatase T [Source:NCBI gene;Acc:101158188]	ENSG00000196090	PTPRT
ENSORLG00000010342	klf7b	Krueppel-like factor 7 [Source:NCBI gene;Acc:101156209]	ENSG00000118263	KLF7
ENSORLG00000010844	fam83fb	family with sequence similarity 83 member F [Source:NCBI gene;Acc:101164032]	ENSG00000133477	FAM83F
ENSORLG00000011769		EPH receptor A5 [Source:NCBI gene;Acc:101162304]
ENSORLG00000012262	syt9b	synaptotagmin-9 [Source:NCBI gene;Acc:101171486]	ENSG00000170743	SYT9
ENSORLG00000012557	TMX3	thioredoxin related transmembrane protein 3 [Source:NCBI gene;Acc:101165851]	ENSG00000166479	TMX3
ENSORLG00000013779	CDH18	cadherin 18 [Source:NCBI gene;Acc:101174782]	ENSG00000145526	CDH18
ENSORLG00000014292	gdpd5b	glycerophosphodiester phosphodiesterase domain-containing protein 5 [Source:NCBI gene;Acc:101156185]	ENSG00000158555	GDPD5
ENSORLG00000014817	ptprsa	receptor-type tyrosine-protein phosphatase S [Source:NCBI gene;Acc:101169564]
ENSORLG00000015614		calsyntenin 2 [Source:NCBI gene;Acc:101159373]	ENSG00000158258	CLSTN2
ENSORLG00000017260	mylk4a	myosin light chain kinase 3 [Source:NCBI gene;Acc:101171778]	ENSG00000145949	MYLK4
ENSORLG00000018373		extracellular sulfatase Sulf-2 [Source:NCBI gene;Acc:101170824]	ENSG00000196562	SULF2
ENSORLG00000020388		solute carrier family 16 member 12 [Source:NCBI gene;Acc:101161384]	ENSG00000152779	SLC16A12
ENSORLG00000022444		adhesion G-protein coupled receptor D1-like [Source:NCBI gene;Acc:101155181]
ENSORLG00000023847	dpysl2b	dihydropyrimidinase-related protein 2 [Source:NCBI gene;Acc:101155946]	ENSG00000092964	DPYSL2
ENSORLG00000024892	tmod1	tropomodulin 1 [Source:NCBI gene;Acc:101169542]	ENSG00000136842	TMOD1
ENSORLG00000025354	si:ch73-193i2.2	transient receptor potential channel pyrexia [Source:NCBI gene;Acc:101170867]
ENSORLG00000026418	SGCZ	sarcoglycan zeta [Source:NCBI gene;Acc:101162429]	ENSG00000185053	SGCZ
ENSORLG00000026853	zgc:194679	beta-1,3-galactosyltransferase 1-like [Source:NCBI gene;Acc:101162806]	ENSG00000198488	B3GNT6
ENSORLG00000026897	fam131bb	family with sequence similarity 131 member B [Source:NCBI gene;Acc:101168398]	ENSG00000159784	FAM131B
ENSORLG00000026924		hepcidin [Source:NCBI gene;Acc:101157971]
ENSORLG00000027961		uncharacterized LOC111947729 [Source:NCBI gene;Acc:111947729]
ENSORLG00000028265	fbrsl1	fibrosin like 1 [Source:NCBI gene;Acc:101162135]	ENSG00000112787	FBRSL1
ENSORLG00000028915
HFD-NC Up
All Up
Medaka_GeneID	Gene_Name	Gene_Description	Human_GeneID	Human_GeneName
ENSORLG00000016518		raftlin, lipid raft linker 1 [Source:NCBI gene;Acc:101168151]	ENSG00000131378	RFTN1
RNA & ATAC
Medaka_GeneID	Gene_Name	Gene_Description	Human_GeneID	Human_GeneName
ENSORLG00000014300	irx1b	iroquois-class homeodomain protein irx-1 [Source:NCBI gene;Acc:101155782]	ENSG00000170549	IRX1
ENSORLG00000016518		raftlin, lipid raft linker 1 [Source:NCBI gene;Acc:101168151]	ENSG00000131378	RFTN1
RNA & K27ac
Medaka_GeneID	Gene_Name	Gene_Description	Human_GeneID	Human_GeneName
ENSORLG00000016518		raftlin, lipid raft linker 1 [Source:NCBI gene;Acc:101168151]	ENSG00000131378	RFTN1
ATAC & K27ac
Medaka_GeneID	Gene_Name	Gene_Description	Human_GeneID	Human_GeneName
ENSORLG00000005890	sigirr	single Ig and TIR domain containing [Source:NCBI gene;Acc:101165140]	ENSG00000185187	SIGIRR
ENSORLG00000016518		raftlin, lipid raft linker 1 [Source:NCBI gene;Acc:101168151]	ENSG00000131378	RFTN1
ENSORLG00000025183	hjv	hemojuvelin [Source:NCBI gene;Acc:101171109]	ENSG00000168509	HJV
HFD-NC Down
All Down
Medaka_GeneID	Gene_Name	Gene_Description	Human_GeneID	Human_GeneName
ENSORLG00000005944	tox2	TOX high mobility group box family member 2 [Source:NCBI gene;Acc:101165227]	ENSG00000124191	TOX2
RNA & ATAC
Medaka_GeneID	Gene_Name	Gene_Description	Human_GeneID	Human_GeneName
ENSORLG00000001056		class I histocompatibility antigen, F10 alpha chain [Source:NCBI gene;Acc:101175416]
ENSORLG00000005944	tox2	TOX high mobility group box family member 2 [Source:NCBI gene;Acc:101165227]	ENSG00000124191	TOX2
ENSORLG00000011516	rasgef1bb	ras-GEF domain-containing family member 1B-B [Source:NCBI gene;Acc:101159368]
ENSORLG00000011769		EPH receptor A5 [Source:NCBI gene;Acc:101162304]
ENSORLG00000011805	scube1	signal peptide, CUB and EGF-like domain-containing protein 1 [Source:NCBI gene;Acc:105357050]	ENSG00000159307	SCUBE1
ENSORLG00000022594		HERV-H LTR-associating protein 2 [Source:NCBI gene;Acc:105353597]
ENSORLG00000022797	spon1b	spondin-1 [Source:NCBI gene;Acc:101161803]
ENSORLG00000025379	TSC22D3	TSC22 domain family protein 3 [Source:NCBI gene;Acc:101161414]	ENSG00000157514	TSC22D3
RNA & K27ac
Medaka_GeneID	Gene_Name	Gene_Description	Human_GeneID	Human_GeneName
ENSORLG00000002180	vegfc	vascular endothelial growth factor C [Source:NCBI gene;Acc:100125534]	ENSG00000150630	VEGFC
ENSORLG00000004736		guanine nucleotide-binding protein G(q) subunit alpha [Source:NCBI gene;Acc:101167719]	ENSG00000156052	GNAQ
ENSORLG00000005944	tox2	TOX high mobility group box family member 2 [Source:NCBI gene;Acc:101165227]	ENSG00000124191	TOX2
ENSORLG00000009770	ptprt	receptor-type tyrosine-protein phosphatase T [Source:NCBI gene;Acc:101158188]	ENSG00000196090	PTPRT
ENSORLG00000010661	nrxn3b	neurexin-3b [Source:NCBI gene;Acc:101156134]
ENSORLG00000020481	arap3	ArfGAP with RhoGAP domain, ankyrin repeat and PH domain 3 [Source:NCBI gene;Acc:101162821]	ENSG00000120318	ARAP3
ENSORLG00000022827	mos	MOS proto-oncogene, serine/threonine kinase [Source:NCBI gene;Acc:101159657]	ENSG00000172680	MOS
ATAC & K27ac
Medaka_GeneID	Gene_Name	Gene_Description	Human_GeneID	Human_GeneName
ENSORLG00000005159	cadm1b	cell adhesion molecule 1 [Source:NCBI gene;Acc:101167886]	ENSG00000182985	CADM1
ENSORLG00000005944	tox2	TOX high mobility group box family member 2 [Source:NCBI gene;Acc:101165227]	ENSG00000124191	TOX2
