# Supplementary material for: High-fat diet in early life triggers both reversible and persistent epigenetic changes in the medaka fish (Oryzias latipes)
Source: BMC Genomics. 2023 Aug 21;24:472. doi: 10.1186/s12864-023-09557-1 (PMC10441761; doi:10.1186/s12864-023-09557-1)
Supplement: Supplementary file 13 — Additional file 13: Table S2. Numbers of raw reads and mapped reads for all samples in this study. [file 12864_2023_9557_MOESM13_ESM.xlsx]

## Sheet: Sheet1
Table S2: Numbers of raw reads and mapped reads for all samples in this study.
Sample	Experiment	Raw reads	Mapped reads	Duplicate-removed reads (MACS2, ATAC-seq & ChIP-seq)
RNA_NC_1	RNA-seq	12797427	11242620
RNA_NC_2	RNA-seq	13762232	12027989
RNA_NC_3	RNA-seq	13271417	11524060
RNA_NC_4	RNA-seq	14042207	12173202
RNA_NC_5	RNA-seq	11635751	9642120
RNA_NC_6	RNA-seq	12224834	10041589
RNA_NC_7	RNA-seq	12773277	10634571
RNA_NC_8	RNA-seq	11742071	9743671
RNA_HFD_1	RNA-seq	13136187	11497892
RNA_HFD_2	RNA-seq	13951431	12094995
RNA_HFD_3	RNA-seq	13550541	11672468
RNA_HFD_4	RNA-seq	14985638	12983619
RNA_HFD_5	RNA-seq	11865091	10064318
RNA_HFD_6	RNA-seq	12628407	10234210
RNA_HFD_7	RNA-seq	13419644	11183234
RNA_NCNC_1	RNA-seq	20402533	17160660
RNA_NCNC_2	RNA-seq	19633517	16198467
RNA_NCNC_3	RNA-seq	19884573	16976193
RNA_NCNC_4	RNA-seq	20899889	17943418
RNA_NCNC_5	RNA-seq	21896730	18141453
RNA_NCNC_6	RNA-seq	21192908	18393780
RNA_NCNC_7	RNA-seq	11825000	10001440
RNA_NCNC_8	RNA-seq	13183027	11062242
RNA_NCNC_9	RNA-seq	12760528	10706716
RNA_NCNC_10	RNA-seq	13535548	11366989
RNA_NCNC_11	RNA-seq	11918963	10207837
RNA_NCNC_12	RNA-seq	15569010	12906927
RNA_NCNC_13	RNA-seq	11649664	9675346
RNA_NCNC_14	RNA-seq	11191788	9374914
RNA_NCNC_15	RNA-seq	13154394	10815477
RNA_HFDNC_1	RNA-seq	19380370	16383719
RNA_HFDNC_2	RNA-seq	19817426	16706166
RNA_HFDNC_3	RNA-seq	19740965	16554891
RNA_HFDNC_4	RNA-seq	19356297	16129491
RNA_HFDNC_5	RNA-seq	23224309	19741527
RNA_HFDNC_6	RNA-seq	22716710	19415643
RNA_HFDNC_7	RNA-seq	22361191	19007628
RNA_HFDNC_8	RNA-seq	10959296	9218680
RNA_HFDNC_9	RNA-seq	11618709	9433985
RNA_HFDNC_10	RNA-seq	11822772	9991111
RNA_HFDNC_11	RNA-seq	11525711	9579268
RNA_HFDNC_12	RNA-seq	12573424	10592538
RNA_HFDNC_13	RNA-seq	12051245	10124187
RNA_HFDNC_14	RNA-seq	13325788	11004858
RNA_HFDNC_15	RNA-seq	10806798	9075661
RNA_HFDNC_16	RNA-seq	13791617	11351307
ATAC_NC_1	ATAC-seq	18732648	13022968	7028208
ATAC_NC_2	ATAC-seq	13375990	8954016	5650442
ATAC_NC_3	ATAC-seq	19049122	13202646	7274759
ATAC_NC_4	ATAC-seq	19326777	13492283	7912349
ATAC_NC_5	ATAC-seq	36885804	25406655	11788978
ATAC_NC_6	ATAC-seq	37871925	26538334	12932016
ATAC_NC_7	ATAC-seq	45681940	30422468	16727079
ATAC_HFD_1	ATAC-seq	18354316	12859242	6881772
ATAC_HFD_2	ATAC-seq	19022800	12817310	7765388
ATAC_HFD_3	ATAC-seq	18764134	12991175	7599734
ATAC_HFD_4	ATAC-seq	16199849	11393892	5884992
ATAC_HFD_5	ATAC-seq	38734419	22782949	10908779
ATAC_HFD_6	ATAC-seq	39961588	28054161	10762119
ATAC_NCNC_1	ATAC-seq	20293692	14350965	7538455
ATAC_NCNC_2	ATAC-seq	21420726	15057472	8304368
ATAC_NCNC_3	ATAC-seq	22215582	16057301	8482866
ATAC_NCNC_4	ATAC-seq	21970101	14872749	8377157
ATAC_NCNC_5	ATAC-seq	19760846	13559097	7956566
ATAC_NCNC_6	ATAC-seq	21480930	13347609	7576171
ATAC_NCNC_7	ATAC-seq	20777435	13395807	9070174
ATAC_NCNC_8	ATAC-seq	34448447	21359540	15205645
ATAC_NCNC_9	ATAC-seq	31968418	20050756	14649487
ATAC_HFDNC_1	ATAC-seq	21515307	15790846	7304085
ATAC_HFDNC_2	ATAC-seq	21129229	15395071	7470949
ATAC_HFDNC_3	ATAC-seq	30443984	19932776	12178296
ATAC_HFDNC_4	ATAC-seq	32386989	21057425	13999964
ATAC_HFDNC_5	ATAC-seq	38137111	25540286	14985819
ATAC_HFDNC_6	ATAC-seq	42793658	26456385	19032720
ChIP_K27ac_NC_1	ChIP-seq	17112486	11672428	10849198
ChIP_K27me3_NC_1	ChIP-seq	16408446	8514520	7504572
ChIP_K9me3_NC_1	ChIP-seq	13902646	4409937	3884186
ChIP_input_NC_1	ChIP-seq	10248216	5645185	5114284
ChIP_K27ac_NC_2	ChIP-seq	18883090	13367651	12654387
ChIP_K27me3_NC_2	ChIP-seq	13624032	6855899	6557129
ChIP_K9me3_NC_2	ChIP-seq	12781721	4205641	3905232
ChIP_input_NC_2	ChIP-seq	12647337	6231050	5935762
ChIP_K27ac_NC_3	ChIP-seq	16271786	10847858	10015097
ChIP_K27me3_NC_3	ChIP-seq	16907567	8756270	8468944
ChIP_K9me3_NC_3	ChIP-seq	17238253	4790329	4589463
ChIP_input_NC_3	ChIP-seq	12564385	7113443	6790999
ChIP_K27ac_HFD_1	ChIP-seq	18696690	13214058	12235205
ChIP_K27me3_HFD_1	ChIP-seq	16457010	8915295	7981775
ChIP_K9me3_HFD_1	ChIP-seq	18079748	6780440	6448446
ChIP_input_HFD_1	ChIP-seq	17010572	9643299	9032274
ChIP_K27ac_HFD_2	ChIP-seq	16950755	12734570	12047172
ChIP_K27me3_HFD_2	ChIP-seq	18697746	10529895	9999824
ChIP_K9me3_HFD_2	ChIP-seq	19228599	7201765	6809088
ChIP_input_HFD_2	ChIP-seq	3993310	1803098	1744434
ChIP_K27ac_HFD_3	ChIP-seq	15419911	11682439	10674924
ChIP_K27me3_HFD_3	ChIP-seq	16158636	9226095	8938394
ChIP_K9me3_HFD_3	ChIP-seq	18063476	7237617	6884653
ChIP_input_HFD_3	ChIP-seq	15408524	9296821	8876152
ChIP_K27ac_NCNC_1	ChIP-seq	14292997	9539665	8494264
ChIP_K27me3_NCNC_1	ChIP-seq	17866488	9477221	8625440
ChIP_K9me3_NCNC_1	ChIP-seq	13997748	4560601	3720039
ChIP_input_NCNC_1	ChIP-seq	9180996	4666885	4402054
ChIP_K27ac_NCNC_2	ChIP-seq	14626658	10281382	7888095
ChIP_K27me3_NCNC_2	ChIP-seq	16560621	8800811	8225862
ChIP_K9me3_NCNC_2	ChIP-seq	14857923	4602559	4291022
ChIP_input_NCNC_2	ChIP-seq	14446569	8324325	7627199
ChIP_K27ac_NCNC_3	ChIP-seq	17461965	12427470	12040112
ChIP_K27me3_NCNC_3	ChIP-seq	15879460	8649764	8250198
ChIP_K9me3_NCNC_3	ChIP-seq	15185054	6398359	5926767
ChIP_input_NCNC_3	ChIP-seq	5885488	3127245	3008599
ChIP_K27ac_HFDNC_1	ChIP-seq	18034592	13024867	11768564
ChIP_K27me3_HFDNC_1	ChIP-seq	16714609	9191629	8371458
ChIP_K9me3_HFDNC_1	ChIP-seq	17000896	5674599	5103178
ChIP_input_HFDNC_1	ChIP-seq	15845388	9158140	8843899
ChIP_K27ac_HFDNC_2	ChIP-seq	17947067	11962348	11132406
ChIP_K27me3_HFDNC_2	ChIP-seq	14178903	7018279	7018279
ChIP_K9me3_HFDNC_2	ChIP-seq	17737963	6115836	5457296
ChIP_input_HFDNC_2	ChIP-seq	8260207	4078728	3876273
ChIP_K27ac_HFDNC_3	ChIP-seq	18358020	13964651	13539476
ChIP_K27me3_HFDNC_3	ChIP-seq	16152028	8684360	13539476
ChIP_K9me3_HFDNC_3	ChIP-seq	19169880	7997161	7694613
ChIP_input_HFDNC_3	ChIP-seq	22037550	13964651	13539476
