# Supplementary material for: High-fat diet in early life triggers both reversible and persistent epigenetic changes in the medaka fish (Oryzias latipes)
Source: BMC Genomics. 2023 Aug 21;24:472. doi: 10.1186/s12864-023-09557-1 (PMC10441761; doi:10.1186/s12864-023-09557-1)
Supplement: Supplementary file 14 — Additional file 14: Table S3. Raw read counts of RNA-seq data at each gene. [file 12864_2023_9557_MOESM14_ESM.xlsx]

## Sheet: RNAseq_rawcount_alldata
Table S3: Raw read counts of RNA-seq data at each gene
	NC1	NC2	NC3	NC4	NC5	NC6	NC7	NC8	HFD1	HFD2	HFD3	HFD4	HFD5	HFD6	HFD7	NCNC1	NCNC2	NCNC3	NCNC4	NCNC5	NCNC6	NCNC7	NCNC8	NCNC9	NCNC10	NCNC11	NCNC12	NCNC13	NCNC14	NCNC15	HFDNC1	HFDNC2	HFDNC3	HFDNC4	HFDNC5	HFDNC6	HFDNC7	HFDNC8	HFDNC9	HFDNC10	HFDNC11	HFDNC12	HFDNC13	HFDNC14	HFDNC15	HFDNC16
ENSORLG00000000002	52	65	53	97	43	46	43	31	71	96	79	114	52	36	66	100	113	135	89	115	130	68	86	89	53	53	68	57	51	61	88	116	127	90	126	124	120	64	55	76	48	41	39	50	72	58
ENSORLG00000000003	0	0	2	0	0	0	0	0	0	0	0	0	0	0	0	0	0	0	0	0	1	0	0	0	0	0	0	0	0	0	1	0	0	0	0	0	0	0	0	0	0	0	1	0	0	1
ENSORLG00000000005	274	224	273	220	154	179	130	120	266	398	296	397	212	231	221	440	278	396	479	450	348	183	201	201	229	138	225	159	131	187	368	304	342	311	464	427	420	231	152	197	202	206	149	163	143	178
ENSORLG00000000006	61	67	55	33	37	29	65	22	84	111	140	52	61	106	82	38	68	142	89	187	45	27	31	54	53	20	75	60	36	43	261	166	40	56	55	211	122	41	51	39	30	41	25	34	24	65
ENSORLG00000000007	43	54	40	53	46	41	39	37	60	66	75	66	26	53	44	97	94	72	99	95	108	57	51	48	54	26	69	59	39	40	83	109	112	97	127	117	133	60	59	42	28	45	53	51	37	45
ENSORLG00000000008	136	109	121	130	84	83	111	88	98	162	145	186	123	126	117	226	205	254	277	251	234	132	107	129	166	100	172	102	94	116	233	256	228	211	278	294	240	130	92	143	125	87	112	129	115	118
ENSORLG00000000009	1287	1518	1123	1285	868	983	655	864	1359	1572	1154	2146	910	521	637	2240	1831	1779	1869	1360	2270	1300	1490	1066	1056	1162	708	857	1009	1288	1452	1285	2250	1517	1877	1534	2133	1177	618	976	891	877	687	561	957	962
ENSORLG00000000010	1059	1026	1117	1069	895	706	1061	652	1159	1408	1399	1403	1214	1491	1656	1361	1023	1993	1780	1569	1698	731	973	1333	1393	1029	1347	897	662	908	1819	2290	1969	1533	2080	2498	2119	891	1150	1085	744	1028	923	1105	741	979
ENSORLG00000000011	0	0	0	0	0	0	0	0	0	0	0	0	0	0	0	0	0	0	0	0	0	0	0	0	1	0	0	0	0	0	0	0	0	0	0	0	0	0	0	0	0	0	0	0	0	0
ENSORLG00000000012	0	0	0	2	0	4	0	3	0	0	1	0	0	0	4	0	0	0	0	1	0	0	5	0	0	3	3	2	0	0	3	0	14	0	0	9	0	0	0	0	1	0	0	0	4	0
ENSORLG00000000013	1073	339	226	362	55	94	96	73	902	1323	671	1486	389	323	353	496	515	295	143	728	858	306	197	276	190	289	239	171	271	210	648	262	277	411	315	325	153	353	142	234	301	184	166	107	606	197
ENSORLG00000000016	0	0	0	7	0	0	0	1	0	0	1	1	0	2	1	0	0	1	0	0	2	0	1	1	0	0	0	0	2	1	0	2	2	2	1	0	0	0	0	0	0	0	0	0	0	0
ENSORLG00000000017	2	5	4	6	2	1	5	1	6	8	13	0	4	4	6	0	15	6	0	14	0	3	0	3	2	0	4	2	2	2	11	6	0	0	0	21	1	7	0	3	7	1	0	1	0	3
ENSORLG00000000021	1	2	7	12	1	4	0	2	1	6	9	21	1	3	2	17	48	15	6	2	16	6	7	18	3	4	5	13	12	12	0	0	15	9	15	9	1	6	7	13	5	8	8	8	16	12
ENSORLG00000000024	414	358	334	317	416	533	466	566	413	698	514	513	340	465	624	729	731	990	1213	933	648	468	729	457	640	509	779	780	367	388	1051	612	1219	705	1407	1256	891	620	552	415	289	178	540	713	624	390
ENSORLG00000000025	30	21	8	31	6	8	2	6	39	30	32	49	11	16	33	43	60	38	17	41	60	29	32	38	14	46	39	11	31	17	17	12	16	29	37	45	18	40	25	45	20	18	23	21	75	22
ENSORLG00000000026	10	5	6	6	3	11	5	3	4	13	5	2	3	0	1	4	7	9	2	2	8	10	4	0	1	5	11	7	3	0	3	0	20	11	17	15	7	3	0	0	0	0	1	2	18	3
ENSORLG00000000027	160	183	179	216	149	162	175	146	338	232	163	298	121	151	213	288	312	185	174	332	352	100	133	195	121	97	174	82	100	130	163	320	367	297	239	428	304	103	136	111	78	277	99	74	125	148
ENSORLG00000000029	306	224	230	251	194	260	209	246	350	347	363	339	229	268	294	512	464	557	372	592	433	415	266	422	439	369	292	347	271	263	462	629	476	512	529	546	567	399	204	514	259	212	256	265	288	241
ENSORLG00000000030	143	101	94	132	99	90	103	111	182	165	184	210	117	149	155	208	193	262	191	224	217	140	161	148	189	145	187	133	99	127	190	210	309	226	264	258	219	138	95	162	99	89	96	119	215	84
ENSORLG00000000031	567	606	523	683	284	301	298	210	513	607	491	851	362	302	482	625	597	791	625	827	733	374	386	378	394	301	414	288	233	337	616	604	570	561	660	839	542	335	267	275	298	443	297	360	279	266
ENSORLG00000000034	425	404	435	571	361	354	297	270	553	531	405	753	313	287	407	560	617	796	729	1067	816	329	446	404	478	353	392	343	312	357	623	689	866	557	934	1026	669	444	335	446	295	408	329	365	377	314
ENSORLG00000000036	0	2	1	1	0	0	0	0	1	0	0	0	0	0	0	0	0	0	0	0	1	0	0	0	0	0	0	0	0	0	0	0	1	0	0	0	0	0	0	0	0	0	0	0	0	0
ENSORLG00000000038	8	13	17	9	11	15	12	8	20	9	53	0	9	12	17	0	32	21	0	53	0	10	0	10	7	0	11	21	9	13	49	29	2	0	1	52	8	15	0	5	7	9	0	14	0	8
ENSORLG00000000039	2579	1755	1827	1586	886	904	961	718	2372	2946	2605	2454	1337	1024	2134	2558	2051	2090	2228	2883	3339	1151	1395	1120	1010	1227	1401	1335	1223	1565	3446	2074	2731	2275	3202	2900	2529	990	926	1056	1363	1597	1370	1317	2168	1626
ENSORLG00000000040	0	0	0	1	0	0	0	0	0	0	1	0	0	0	1	0	3	0	0	0	0	0	0	0	0	0	0	0	0	0	0	0	1	0	0	0	0	0	0	0	1	0	0	0	0	0
ENSORLG00000000041	22	22	43	21	16	5	9	5	23	28	16	58	36	45	17	6	27	17	42	27	7	11	10	14	9	12	5	8	5	7	7	6	6	15	6	15	0	16	15	6	3	3	5	4	7	6
ENSORLG00000000043	2	0	0	4	1	0	0	0	0	0	1	0	1	0	0	0	5	1	5	0	1	0	0	0	1	0	0	0	0	0	3	1	0	1	1	0	0	0	0	0	0	0	0	0	2	1
ENSORLG00000000044	0	0	3	15	3	1	1	3	3	4	3	5	0	3	0	8	13	8	4	1	2	2	0	4	1	2	0	2	3	4	0	1	6	0	8	16	23	1	4	3	2	1	1	0	4	1
ENSORLG00000000045	580	670	597	632	460	432	359	450	815	943	907	867	512	665	715	976	859	1111	716	993	855	395	402	606	511	355	655	596	500	550	1111	1097	1010	809	962	1267	1042	633	356	589	447	415	421	509	449	417
ENSORLG00000000046	91	62	59	100	85	127	100	77	81	116	76	254	66	34	111	127	88	102	170	176	130	59	105	78	88	78	122	100	91	76	111	270	164	165	263	239	220	69	120	95	103	118	68	80	79	100
ENSORLG00000000049	1	2	4	0	0	2	0	0	8	4	0	3	0	2	1	1	30	0	1	1	8	0	1	2	0	6	4	2	0	0	7	0	9	2	5	0	0	0	0	0	3	1	2	1	0	1
ENSORLG00000000050	4	0	6	9	2	6	3	3	4	4	2	4	5	1	7	5	2	8	24	3	15	18	2	2	3	1	4	1	6	3	6	4	6	6	71	21	47	0	0	2	7	7	8	7	3	13
ENSORLG00000000052	82	103	73	117	58	74	63	70	109	77	64	151	74	60	88	122	104	155	76	138	124	58	72	110	58	72	96	84	65	76	121	124	133	130	127	157	158	68	53	66	74	84	63	49	96	87
ENSORLG00000000053	17	8	15	21	4	10	1	4	11	10	10	40	12	8	11	18	25	21	18	20	22	13	14	16	10	9	9	18	11	13	27	23	8	13	12	20	18	12	9	17	11	14	3	16	5	3
ENSORLG00000000054	0	0	0	0	0	0	0	0	0	0	0	0	0	0	0	0	0	0	0	0	0	0	0	0	0	0	0	0	0	0	0	0	0	0	0	0	0	0	0	0	0	0	0	0	0	0
ENSORLG00000000055	0	0	1	0	0	0	0	0	1	0	0	0	2	0	0	0	0	0	0	0	0	0	1	0	0	0	0	1	0	0	0	0	0	0	0	0	0	0	0	0	1	0	0	0	0	0
ENSORLG00000000057	0	0	0	0	0	0	0	0	0	0	0	0	1	0	0	0	0	0	0	0	0	0	0	0	0	0	0	1	0	0	0	0	0	0	0	0	0	0	0	0	0	0	0	0	0	0
ENSORLG00000000058	15	20	26	24	6	5	2	8	11	18	13	30	7	4	7	6	32	16	27	37	21	18	16	11	10	22	9	17	43	14	11	11	14	13	6	34	65	19	8	22	10	13	17	10	13	16
ENSORLG00000000059	0	0	0	1	0	0	1	0	0	1	0	0	0	0	0	0	1	0	0	0	0	0	0	0	1	0	0	0	1	0	0	0	0	0	0	0	0	1	0	0	0	0	0	0	0	0
ENSORLG00000000060	23	15	35	45	1	0	3	3	15	14	27	2	0	0	3	19	31	56	28	23	40	1	8	4	20	3	0	17	8	5	26	11	20	1	2	2	9	1	8	3	0	1	0	0	17	3
ENSORLG00000000061	0	0	0	0	0	0	0	0	0	0	0	0	0	0	0	0	0	0	0	0	0	0	0	0	0	0	0	0	0	0	0	0	0	0	0	0	0	0	0	0	0	0	0	0	0	0
ENSORLG00000000062	8	4	16	16	1	2	1	1	1	4	0	12	2	0	5	0	2	1	10	3	1	5	1	1	0	2	0	2	0	1	5	0	3	2	1	2	2	1	2	2	0	1	1	0	3	0
ENSORLG00000000063	1558	1594	1614	1877	1598	1323	1352	1184	2043	3065	2279	2125	1173	1287	1592	2550	2379	2247	2489	2739	2375	1551	1340	1401	1809	1074	1369	1372	1208	1221	1687	2039	2287	2107	4127	2522	2619	1736	923	1527	945	1101	1321	1875	1275	1456
ENSORLG00000000064	0	0	0	2	0	1	0	0	0	0	0	0	0	0	0	0	0	0	0	0	0	0	0	1	0	0	0	0	0	0	0	0	0	0	0	0	0	6	0	1	0	0	0	0	0	0
ENSORLG00000000065	0	0	0	2	1	0	0	1	0	0	0	0	0	0	0	0	0	0	0	0	0	0	0	0	0	0	0	0	0	0	0	0	0	0	0	0	0	0	0	0	0	0	0	0	0	0
ENSORLG00000000066	119	130	180	193	67	57	132	79	168	119	106	155	100	77	129	102	125	158	80	232	143	49	62	71	97	52	101	91	57	44	155	133	130	114	122	370	123	88	85	66	44	90	46	89	72	66
ENSORLG00000000068	0	0	0	0	0	0	0	0	0	0	0	0	0	0	0	0	0	0	0	0	0	0	0	0	0	0	0	0	0	0	0	0	0	0	0	0	0	0	0	0	0	0	0	0	0	0
ENSORLG00000000069	550	711	502	695	201	166	145	184	777	876	281	1189	339	167	708	334	389	286	156	2090	765	148	141	310	61	219	214	124	217	128	267	208	351	196	98	591	210	311	230	134	95	717	51	49	212	203
ENSORLG00000000070	164	145	95	131	131	115	61	112	242	161	153	171	109	69	104	165	202	275	221	286	268	114	121	105	116	121	118	93	120	138	205	174	296	236	157	176	217	131	110	168	89	156	39	67	120	106
ENSORLG00000000072	62	64	59	101	53	32	11	27	101	81	78	140	71	43	69	133	117	58	100	142	180	67	61	65	64	48	48	40	57	38	113	45	115	81	73	97	87	108	42	57	34	89	31	45	77	67
ENSORLG00000000073	42	42	36	67	59	64	45	64	59	61	59	81	57	42	84	103	99	83	60	92	73	48	60	41	51	61	76	41	43	58	99	87	98	60	76	112	62	54	44	55	34	50	40	57	66	62
ENSORLG00000000074	165	144	155	175	90	117	146	137	164	183	151	224	100	134	146	235	206	290	239	287	262	126	151	143	169	118	180	154	105	130	244	223	234	211	258	353	232	93	114	180	108	119	119	122	114	137
ENSORLG00000000075	52	46	57	29	35	58	53	60	51	57	88	56	34	30	49	86	134	105	96	46	113	120	39	52	63	88	113	84	66	91	115	91	194	109	222	130	146	40	28	66	80	75	76	83	99	60
ENSORLG00000000076	43	43	33	54	34	25	32	13	32	54	38	45	20	24	34	55	53	63	69	69	67	28	42	49	54	40	62	42	34	29	64	78	75	40	89	86	93	37	44	52	36	16	34	36	42	40
ENSORLG00000000077	0	0	0	6	0	0	0	0	1	0	0	0	1	0	0	0	2	0	0	3	1	0	0	0	0	0	0	0	0	0	0	0	2	0	0	0	0	0	0	0	0	0	0	0	0	0
ENSORLG00000000078	1	1	0	1	0	2	2	1	2	1	2	2	1	0	1	1	0	4	0	0	0	0	2	3	1	0	4	3	2	2	1	0	2	0	8	5	2	0	0	2	2	1	5	0	4	2
ENSORLG00000000079	2	0	2	5	0	0	0	0	3	0	0	0	2	2	0	0	0	9	0	0	0	0	0	0	1	0	1	0	1	0	2	0	1	0	2	2	2	0	0	1	1	1	0	0	0	0
ENSORLG00000000080	0	1	0	14	0	0	0	0	1	0	2	3	0	0	0	0	0	0	0	0	1	1	0	0	0	0	1	0	0	0	1	0	0	0	0	0	0	0	0	0	0	1	2	0	1	0
ENSORLG00000000081	148	130	105	127	106	115	86	70	190	184	159	304	130	197	233	252	223	378	135	367	316	144	228	183	129	132	276	142	147	120	321	309	247	390	200	466	279	145	172	85	147	194	92	98	129	95
ENSORLG00000000083	40	33	41	39	30	21	25	20	26	32	28	43	28	18	44	30	45	35	27	53	36	35	18	27	41	24	32	29	21	26	51	41	39	29	42	40	53	32	25	25	15	34	27	38	19	24
ENSORLG00000000084	211	243	217	310	156	187	101	105	336	328	225	531	202	232	299	313	342	278	300	663	381	203	223	278	199	229	221	149	147	135	321	415	236	188	211	596	280	236	193	224	174	244	107	168	114	101
ENSORLG00000000085	1	11	2	2	1	2	2	0	9	5	4	7	6	3	6	7	2	6	2	7	2	5	1	1	3	4	5	4	1	4	7	2	5	6	5	5	6	2	3	3	1	6	1	7	3	4
ENSORLG00000000086	9	31	27	36	12	18	3	9	9	38	12	30	9	9	6	46	51	19	34	22	51	18	25	7	16	23	2	24	28	29	26	13	49	11	36	19	25	25	19	20	22	21	8	8	15	19
ENSORLG00000000087	165	188	163	251	186	191	196	188	271	279	278	381	219	159	308	351	327	322	291	415	410	207	220	220	230	181	238	216	141	187	302	418	405	274	374	472	387	235	212	240	168	200	131	194	187	195
ENSORLG00000000088	39	2	2	16	4	5	35	0	37	16	12	29	53	2	27	45	7	52	40	43	88	6	13	5	1	2	18	0	21	6	8	34	16	98	133	26	34	48	2	5	2	17	20	17	84	48
ENSORLG00000000089	0	0	2	2	0	0	0	0	1	0	1	0	1	0	0	2	5	0	2	0	0	0	0	0	0	0	3	0	0	0	0	1	2	3	0	1	0	0	0	0	0	2	2	0	4	0
ENSORLG00000000091	0	0	0	0	0	0	0	0	0	0	0	0	0	1	0	0	2	0	0	0	2	1	0	0	0	0	0	0	0	0	2	0	0	0	3	0	0	0	0	0	0	0	0	0	0	0
ENSORLG00000000092	0	0	0	0	0	0	0	0	0	0	0	0	0	0	0	0	0	0	0	0	0	0	0	0	0	0	0	0	0	0	0	0	0	0	0	0	0	0	0	0	0	0	0	0	0	0
ENSORLG00000000093	83	41	16	11	19	29	44	36	92	50	64	44	29	20	21	14	80	85	71	76	14	46	8	42	12	17	8	44	33	28	102	25	18	68	34	64	71	42	13	114	36	13	29	42	15	16
ENSORLG00000000094	186	145	116	156	102	117	75	85	251	211	219	247	161	285	191	322	235	424	312	348	254	171	135	203	155	116	198	158	119	119	321	253	312	264	204	365	242	171	176	124	160	151	98	96	112	118
ENSORLG00000000095	2	0	0	3	1	0	0	2	0	0	0	0	0	0	0	3	3	0	0	5	1	0	0	0	0	0	0	0	0	0	4	0	0	6	0	1	2	0	0	0	0	0	0	4	1	0
ENSORLG00000000097	0	0	0	3	0	0	0	0	0	0	0	0	0	0	0	0	2	0	0	0	0	1	0	0	0	0	0	0	0	0	0	0	0	0	0	0	0	0	0	0	0	0	0	0	0	0
ENSORLG00000000098	12	10	9	9	8	8	1	1	17	8	7	18	5	3	10	33	34	25	20	14	15	13	10	21	17	21	8	36	11	11	9	5	35	43	14	9	8	13	2	10	10	12	9	5	7	11
ENSORLG00000000099	367	371	252	304	425	354	251	233	450	564	391	652	181	412	390	751	528	744	665	804	696	319	266	402	324	343	419	410	433	327	701	851	641	556	643	766	680	319	344	354	348	344	290	331	403	288
ENSORLG00000000100	6	1	2	8	2	1	2	2	2	4	2	2	0	2	5	4	3	4	2	3	0	0	2	2	3	3	3	1	5	3	6	0	6	4	0	2	0	3	1	1	0	0	2	1	3	2
ENSORLG00000000101	383	469	576	512	288	359	369	238	421	445	466	464	335	292	433	621	616	737	703	793	839	372	346	329	370	313	353	354	330	352	674	510	814	553	858	1004	801	332	279	396	255	342	344	407	352	353
ENSORLG00000000102	141	187	149	159	126	126	128	149	182	166	200	166	158	115	156	203	223	215	239	212	214	155	145	164	178	157	204	144	108	164	268	210	273	232	330	186	282	190	91	217	148	117	140	144	153	143
ENSORLG00000000103	7	9	14	27	11	10	3	1	17	17	15	70	7	8	17	14	23	14	9	36	22	11	5	8	12	9	9	9	1	8	18	15	26	9	6	16	9	8	9	12	8	10	7	7	8	10
ENSORLG00000000104	134	150	108	173	66	119	101	84	110	155	150	211	115	104	128	141	155	213	121	158	193	97	122	103	112	80	190	136	93	95	153	180	197	196	166	227	179	93	89	119	107	97	63	55	126	97
ENSORLG00000000105	214	164	174	175	151	176	145	131	275	293	278	299	173	220	256	322	268	305	309	387	279	189	199	211	233	150	240	169	145	155	358	350	321	300	349	351	345	198	161	175	157	160	164	161	151	170
ENSORLG00000000106	198	256	258	222	158	129	150	137	178	240	206	230	137	139	200	255	258	326	267	428	317	178	166	168	178	189	204	148	152	137	262	295	278	270	386	443	316	161	151	189	155	201	141	181	166	136
ENSORLG00000000107	326	253	205	325	153	165	159	163	333	400	349	387	223	250	275	352	416	469	347	318	448	239	283	262	355	255	288	253	220	229	458	373	449	476	478	500	497	334	193	326	190	185	179	230	292	236
ENSORLG00000000108	1	0	0	7	3	0	1	0	1	0	2	2	1	1	1	3	1	2	2	0	0	0	0	1	2	0	5	0	0	1	0	0	1	0	4	3	0	2	0	1	0	1	0	0	0	0
ENSORLG00000000109	54	44	38	67	39	54	35	27	65	33	75	151	43	49	79	97	54	77	53	121	91	75	53	40	24	33	85	32	31	25	92	117	95	78	62	99	80	45	39	38	39	66	27	36	37	33
ENSORLG00000000110	0	0	0	0	0	0	0	1	1	2	1	0	2	0	0	0	0	0	0	0	0	0	0	0	0	0	0	0	0	0	0	0	0	0	0	1	0	0	0	0	0	0	0	0	0	1
ENSORLG00000000111	939	933	991	1194	784	812	706	584	1196	1328	1179	1577	850	705	1008	1623	1434	1287	1253	1851	1883	870	965	949	905	814	920	848	780	794	1369	1702	1653	1276	1986	1908	1694	1000	705	898	807	1002	713	807	855	720
ENSORLG00000000112	0	1	0	1	0	0	0	0	0	0	2	2	0	0	1	0	2	0	0	0	2	0	1	0	0	0	0	0	2	0	0	0	0	1	0	1	0	0	0	1	0	0	1	2	0	0
ENSORLG00000000115	3	0	0	8	4	5	1	8	1	3	6	0	4	0	1	5	8	3	5	3	5	1	3	4	3	0	3	6	5	3	2	1	4	0	7	8	4	1	1	6	1	0	3	8	10	0
ENSORLG00000000116	139	113	181	169	70	95	55	47	77	82	137	141	57	51	73	250	221	144	193	201	284	142	142	74	163	122	74	128	127	143	266	172	267	168	401	207	294	139	133	109	127	93	90	86	118	121
ENSORLG00000000117	839	1242	1513	1425	711	826	965	637	1234	1001	905	1592	855	863	1142	1343	1344	1166	1647	1431	1916	897	811	1221	727	952	1167	1082	873	1256	2023	2055	2028	1527	1285	2080	1803	695	816	820	981	1551	838	839	880	1089
ENSORLG00000000118	711	924	1029	1071	610	535	591	503	741	1038	889	1019	587	603	656	1118	1139	1292	1180	1325	1314	575	636	637	754	607	807	559	535	595	889	1138	1265	944	1608	1301	1261	618	556	622	459	641	566	615	736	741
ENSORLG00000000119	54	75	48	61	73	63	57	50	88	123	94	104	56	76	84	101	100	146	131	146	130	73	91	72	86	56	81	52	64	58	125	120	124	91	147	174	129	72	62	84	61	74	48	68	43	52
ENSORLG00000000120	94	108	140	147	74	72	112	96	119	138	123	142	108	102	90	203	167	199	237	200	248	78	87	80	117	59	98	99	86	103	183	187	199	152	192	349	217	64	66	66	85	131	72	70	103	112
ENSORLG00000000122	83	75	101	106	70	45	58	51	83	136	129	165	46	79	108	155	185	182	154	156	203	71	77	69	95	77	98	67	68	76	131	186	150	168	187	245	190	91	74	78	72	73	67	47	88	81
ENSORLG00000000123	47	43	89	104	30	38	21	12	40	54	45	133	29	36	54	72	83	82	76	120	117	55	63	41	68	62	35	40	35	35	77	96	90	52	95	111	79	51	36	50	30	51	34	40	22	35
ENSORLG00000000125	4949	4053	2510	4110	5491	4633	3465	6028	4754	6832	3519	7027	4054	2888	3707	10530	11813	7266	4789	8365	6713	5046	5731	3694	5072	4105	4683	3038	4249	2828	5962	5081	7409	9951	9657	8974	7904	6534	3526	3633	3263	2714	3469	4614	4324	3331
ENSORLG00000000128	11	4	14	23	14	13	3	14	5	21	27	19	11	5	16	21	21	9	11	30	23	17	30	11	35	27	25	33	26	7	13	25	37	27	19	15	29	33	18	38	11	12	13	17	22	17
ENSORLG00000000130	2	3	2	10	0	5	0	0	0	6	1	35	0	0	1	0	2	0	0	3	7	1	0	0	0	1	0	0	0	3	1	1	3	0	1	0	0	5	0	0	0	3	0	0	0	0
ENSORLG00000000133	7	0	4	7	1	0	1	16	1	2	1	0	16	6	2	3	2	4	1	9	8	4	24	15	30	2	0	0	1	3	4	1	21	5	0	3	1	4	1	2	1	1	4	0	2	0
ENSORLG00000000135	197	221	175	198	162	122	139	142	259	262	172	134	126	200	163	171	219	277	239	171	196	102	129	182	261	146	134	148	157	157	296	249	238	281	412	276	272	139	112	243	112	67	152	126	158	128
ENSORLG00000000136	5	8	8	2	12	18	2	2	3	14	2	6	5	8	2	1	11	1	266	11	4	0	6	0	1	2	3	0	4	1	10	4	8	2	4	28	11	2	8	2	1	8	1	0	8	1
ENSORLG00000000137	110	129	99	84	87	84	106	60	172	140	199	166	91	150	170	129	98	191	150	118	161	64	46	107	90	58	88	76	82	109	151	271	211	221	191	132	141	81	67	100	96	118	63	54	105	126
ENSORLG00000000138	316	243	241	333	230	142	269	243	294	284	230	312	180	231	242	348	314	586	330	609	317	203	205	193	243	172	267	178	219	238	455	393	321	335	489	479	446	183	156	309	147	154	227	273	227	260
ENSORLG00000000140	24	5	6	13	6	1	6	5	12	18	8	25	27	16	7	37	37	24	10	33	20	18	28	23	34	20	15	11	20	5	32	18	49	52	48	66	39	36	14	35	8	4	12	13	11	15
ENSORLG00000000142	0	0	0	0	0	0	0	0	0	0	0	2	0	0	0	0	0	0	0	0	0	0	0	0	0	0	0	1	0	0	0	0	0	0	0	0	0	0	0	0	0	0	0	0	0	0
ENSORLG00000000144	12	6	7	12	15	1	19	8	16	18	10	18	37	17	63	224	9	147	40	50	24	34	20	25	10	3	45	56	42	37	65	33	168	180	241	131	159	10	28	3	19	34	37	28	5	32
ENSORLG00000000145	0	0	0	9	0	0	0	0	0	0	0	3	0	0	0	5	12	0	0	0	0	0	0	0	1	0	0	0	0	0	0	0	0	0	0	0	1	0	0	0	0	0	0	0	0	0
ENSORLG00000000146	70	57	76	102	44	58	38	43	110	74	74	177	47	64	96	86	84	136	90	195	133	67	67	79	45	39	76	52	47	44	103	143	135	83	84	242	82	57	74	66	51	112	24	60	48	49
ENSORLG00000000147	0	0	0	7	0	0	0	0	0	0	0	1	0	0	0	0	1	0	0	0	0	0	0	0	0	0	0	0	0	0	0	0	0	0	0	0	0	0	0	0	0	0	0	0	0	0
ENSORLG00000000149	80	49	141	100	32	39	11	35	37	51	73	97	20	13	12	90	173	17	31	53	155	111	81	103	129	182	42	82	105	34	26	20	33	35	32	44	69	98	44	167	102	22	64	36	93	57
ENSORLG00000000151	41	6	17	21	19	16	6	9	44	30	27	49	25	11	16	35	37	26	25	37	33	17	22	22	9	10	30	8	19	23	38	12	44	31	25	68	21	12	10	11	20	29	12	12	16	9
ENSORLG00000000152	128	216	307	239	82	85	117	62	155	177	105	193	125	84	104	117	167	220	185	287	341	79	78	123	127	65	84	78	62	72	180	147	217	156	188	419	148	80	116	78	67	177	84	128	67	94
ENSORLG00000000153	2101	1826	2336	2373	1495	1597	2079	2029	3603	2704	3721	1526	2043	1415	2336	5136	3656	5664	6628	3314	3450	3066	3617	3204	6048	2969	3585	3733	3931	5054	5704	7224	5671	7020	8286	5695	8866	2108	3499	3871	2553	2643	2632	3234	2503	2274
ENSORLG00000000154	358	352	408	433	287	274	324	258	433	419	399	538	329	314	425	541	634	609	615	616	642	353	376	404	392	339	408	323	322	370	524	557	627	557	627	730	687	362	319	396	273	391	311	376	427	374
ENSORLG00000000155	565	554	402	531	443	415	461	416	803	864	659	844	350	339	457	740	792	742	757	1068	1043	503	446	542	533	531	616	446	444	476	725	995	937	835	990	1051	989	462	451	650	432	556	351	472	553	496
ENSORLG00000000157	0	0	0	0	0	1	0	0	1	0	1	0	0	0	2	0	1	0	0	1	0	3	4	0	0	1	2	0	0	0	3	0	1	5	1	0	3	0	1	1	1	2	0	0	1	0
ENSORLG00000000158	53	25	28	62	61	33	46	62	37	62	74	115	30	67	135	133	38	138	41	128	40	35	70	31	19	79	71	34	19	46	153	148	42	52	115	69	55	27	25	36	31	14	15	22	67	89
ENSORLG00000000159	0	0	0	0	0	0	0	0	0	0	0	2	0	0	0	0	0	0	0	0	3	0	1	0	0	0	0	0	0	0	0	0	0	0	0	0	7	0	0	0	0	0	0	0	1	0
ENSORLG00000000160	93	82	84	100	72	66	58	50	96	89	60	128	59	81	110	102	97	111	90	198	109	73	56	79	41	66	96	64	55	51	126	118	132	147	135	172	117	70	72	75	59	73	58	74	70	74
ENSORLG00000000162	285	193	147	268	167	120	232	123	300	400	301	303	234	342	307	634	467	653	242	914	501	230	363	190	176	2690	535	172	513	367	339	457	335	497	788	631	769	242	278	293	266	153	244	472	344	190
ENSORLG00000000164	9	11	11	33	13	21	10	18	16	20	17	28	10	10	15	28	41	23	33	37	29	13	12	24	8	17	13	22	15	18	25	36	24	18	18	31	24	12	8	8	18	18	11	2	13	6
ENSORLG00000000170	1	0	0	0	0	0	0	0	0	0	0	0	0	0	0	0	0	0	0	0	0	0	0	1	0	1	0	0	0	1	0	0	1	1	0	0	0	0	0	0	0	0	0	0	0	0
ENSORLG00000000171	35	31	23	38	28	13	10	19	17	29	24	67	13	17	48	70	32	66	21	74	47	46	41	43	27	49	39	31	28	19	58	65	44	44	79	34	52	54	18	41	39	26	19	27	47	22
ENSORLG00000000174	208	181	166	189	90	124	143	128	150	268	227	162	124	183	203	257	347	305	349	308	338	149	165	160	205	149	194	215	186	189	370	350	269	272	484	416	422	144	149	207	101	139	193	213	164	180
ENSORLG00000000176	0	0	0	0	0	0	0	0	0	0	0	0	0	0	0	0	0	0	0	0	0	0	0	0	0	0	0	0	0	0	0	0	0	0	0	0	0	0	0	0	0	0	0	0	0	0
ENSORLG00000000178	4	3	4	18	4	3	0	2	2	7	7	7	2	4	1	10	14	2	1	4	4	4	1	3	3	1	3	4	4	1	6	4	7	3	5	3	10	1	3	3	2	2	7	0	5	4
ENSORLG00000000179	147	155	100	154	188	183	192	232	186	220	161	239	171	96	135	255	334	197	115	342	209	130	138	142	94	116	230	114	112	109	239	185	268	409	231	278	207	128	69	96	145	145	82	103	113	99
ENSORLG00000000180	86	91	71	82	82	65	65	59	50	53	110	92	59	73	122	142	115	159	167	116	204	99	120	105	108	99	112	90	86	93	164	189	154	120	197	215	204	113	100	121	85	76	91	92	113	84
ENSORLG00000000181	98	92	116	142	108	141	115	78	135	133	132	248	117	150	141	182	116	200	212	372	227	141	144	167	109	95	185	102	100	117	179	289	224	228	176	401	188	122	137	107	124	163	88	130	142	114
ENSORLG00000000182	15	20	19	18	5	9	3	1	10	25	28	30	9	8	10	24	35	15	26	5	17	9	22	12	8	6	9	12	35	9	12	10	39	32	14	32	26	20	15	14	6	13	17	5	15	24
ENSORLG00000000184	476	479	415	471	401	375	518	421	720	594	560	545	387	466	539	973	771	870	1080	1147	1001	540	482	531	649	436	681	498	483	541	695	789	862	859	1139	891	1084	422	428	493	420	618	529	553	540	462
ENSORLG00000000187	3	8	1	6	2	0	1	2	6	2	1	3	0	0	0	3	10	1	0	0	4	1	0	2	1	0	0	2	0	0	1	0	1	2	2	4	4	0	0	0	0	1	2	0	1	0
ENSORLG00000000189	13	9	8	5	14	13	8	9	26	22	27	31	10	10	16	5	14	19	16	5	61	26	11	17	4	21	24	14	13	23	24	19	51	31	27	29	38	6	6	8	5	25	8	8	17	23
ENSORLG00000000190	0	0	0	3	0	0	0	0	0	0	0	0	0	0	0	0	0	0	0	0	0	0	0	0	0	1	0	0	0	0	0	0	0	0	0	0	0	0	0	0	0	0	0	0	0	0
ENSORLG00000000191	1	0	1	1	2	2	1	2	3	0	1	3	7	0	1	2	0	3	0	0	2	0	2	1	2	3	0	1	0	1	2	3	1	0	2	1	2	1	0	0	2	0	0	0	4	2
ENSORLG00000000197	2	0	1	0	0	0	2	0	3	0	1	0	1	1	0	0	0	0	0	0	0	1	0	0	0	1	2	3	0	0	0	7	2	0	4	0	0	0	0	0	1	0	0	4	0	0
ENSORLG00000000198	8	5	4	5	5	5	4	1	5	8	5	2	3	1	6	11	6	13	10	8	12	3	3	8	4	8	6	7	0	5	9	14	7	14	16	9	9	5	2	5	1	3	7	10	4	5
ENSORLG00000000200	0	0	0	2	0	0	0	0	6	16	8	4	5	0	0	0	0	7	3	3	1	1	2	0	1	0	3	0	0	0	2	6	4	3	3	5	2	0	0	0	0	1	0	1	0	1
ENSORLG00000000201	478	530	396	458	638	843	399	414	653	752	459	754	606	222	715	504	568	740	1941	427	1475	518	582	306	255	270	425	343	686	564	777	349	128	117	1615	1089	1632	62	168	110	677	622	627	815	95	694
ENSORLG00000000203	330	308	301	357	280	285	264	261	297	357	285	491	368	316	418	385	457	375	425	452	531	275	267	363	326	253	427	256	169	265	420	445	453	363	331	655	413	296	263	271	266	382	228	349	244	262
ENSORLG00000000204	309	311	231	351	274	261	277	232	335	422	336	449	213	332	292	525	469	516	549	579	521	286	319	364	371	282	350	303	240	285	479	553	548	539	685	633	676	315	240	344	268	251	292	321	313	251
ENSORLG00000000205	0	0	0	11	0	0	0	0	0	0	0	3	1	0	0	4	14	0	0	0	0	0	0	0	0	0	0	0	1	0	0	0	0	0	0	0	0	0	0	0	0	0	0	0	0	0
ENSORLG00000000207	358	260	209	261	351	368	261	508	319	413	303	458	176	177	221	678	485	475	717	742	543	435	446	367	327	319	429	303	358	446	423	438	900	620	575	499	495	278	133	262	309	192	246	336	381	201
ENSORLG00000000208	0	0	0	0	0	0	0	0	0	0	0	0	0	0	0	0	0	0	0	0	0	0	0	0	0	0	0	0	0	0	0	0	0	0	0	0	0	0	0	0	0	0	0	0	0	0
ENSORLG00000000211	1	0	4	10	1	0	1	1	3	0	2	7	0	1	0	1	13	10	1	2	1	0	3	0	1	0	2	1	2	5	2	21	0	0	13	1	0	1	2	1	3	2	1	0	0	1
ENSORLG00000000212	317	365	493	449	313	266	357	293	293	434	326	407	354	302	334	484	488	680	513	643	564	268	219	257	233	255	322	282	247	271	579	548	546	463	742	929	604	188	263	250	225	413	250	321	225	371
ENSORLG00000000213	0	0	0	0	0	0	0	0	0	0	0	0	0	0	0	0	0	0	0	0	0	0	0	0	0	0	0	0	0	0	0	0	0	0	0	0	0	0	0	0	0	0	0	0	0	0
ENSORLG00000000214	22	28	19	26	17	13	28	16	18	42	28	36	23	29	21	37	32	40	40	50	49	22	23	26	25	15	21	12	21	12	38	37	49	31	43	41	46	22	16	25	13	18	13	14	17	20
ENSORLG00000000216	0	0	0	0	0	0	0	0	0	0	0	0	0	0	0	0	0	0	0	0	0	0	0	0	0	0	0	0	0	1	0	0	0	0	0	0	0	0	0	0	0	0	0	0	0	0
ENSORLG00000000217	0	0	0	0	0	0	0	0	1	0	0	0	1	18	1	0	2	0	0	0	0	0	0	3	0	0	0	0	0	0	0	0	2	0	0	1	1	1	0	0	0	0	0	0	0	0
ENSORLG00000000218	119	99	95	84	88	86	68	55	158	143	95	191	74	121	110	193	198	187	160	256	199	115	114	109	113	128	93	74	73	101	200	195	223	174	216	274	256	135	107	117	110	117	76	63	85	85
ENSORLG00000000219	93	70	116	131	60	64	90	72	91	109	103	107	72	94	103	200	132	177	122	162	227	103	92	103	162	121	105	95	115	126	154	128	216	133	275	122	257	120	73	115	95	60	101	99	115	109
ENSORLG00000000220	5	0	0	3	0	0	6	0	0	0	0	0	1	1	1	0	2	0	0	1	0	0	0	0	0	0	1	1	0	1	0	0	0	0	0	0	0	3	0	1	0	0	0	0	0	0
ENSORLG00000000222	18	5	23	17	10	7	2	6	6	24	1	43	4	5	9	6	10	2	12	15	10	3	10	10	7	1	6	2	4	9	5	5	9	7	3	7	0	10	5	4	7	11	3	3	8	4
ENSORLG00000000223	29	18	37	17	2	4	11	5	18	14	11	13	23	20	9	12	7	20	2	33	67	0	6	6	12	3	14	17	6	7	37	13	17	12	22	40	34	5	18	7	7	10	6	7	4	7
ENSORLG00000000224	39	27	64	45	18	27	2	23	55	103	64	103	26	52	32	136	85	236	40	12	6	31	33	98	45	62	38	50	35	48	18	69	108	66	21	179	58	43	42	52	28	52	39	42	54	8
ENSORLG00000000225	11	7	9	25	3	5	1	9	6	7	25	20	6	3	3	1	9	6	6	4	3	1	7	13	18	20	15	15	6	3	2	13	29	16	2	6	3	3	7	3	2	15	8	9	15	5
ENSORLG00000000227	4	15	7	9	0	2	0	6	12	4	22	19	7	2	0	0	4	4	12	1	5	1	12	10	12	4	22	5	1	4	3	8	27	14	2	2	2	0	5	0	5	9	9	11	2	2
ENSORLG00000000228	315	291	199	320	210	201	189	116	302	380	305	418	196	178	184	288	417	320	323	389	385	151	240	200	225	179	233	178	124	148	361	441	303	330	480	398	309	183	171	181	171	186	164	187	220	182
ENSORLG00000000229	186	253	113	200	349	386	345	374	183	403	209	913	347	357	500	450	361	335	495	478	449	702	427	599	401	491	682	587	409	277	765	674	949	682	1197	852	1290	838	483	751	732	110	223	227	340	297
ENSORLG00000000230	99	92	128	122	76	97	87	74	91	115	145	140	164	115	164	156	158	126	176	175	218	155	122	120	156	99	154	142	128	108	165	190	247	186	207	236	236	119	102	160	87	114	92	93	102	105
ENSORLG00000000232	31	32	50	66	32	28	50	31	42	42	30	36	29	55	35	65	38	70	26	70	82	24	30	31	40	27	46	29	28	20	51	70	50	42	49	68	58	36	27	26	33	27	36	36	26	34
ENSORLG00000000234	707	853	875	913	770	758	527	668	760	882	1162	1201	569	593	853	1467	1305	1324	945	1129	1451	798	725	688	819	837	868	631	727	578	1319	1641	1447	1370	1698	1258	1227	770	545	702	586	690	575	782	956	693
ENSORLG00000000235	2	0	2	1	12	15	7	5	4	4	1	29	0	0	2	20	8	8	15	7	5	22	6	11	30	30	4	7	6	6	5	19	5	10	14	3	22	36	3	21	14	0	9	21	17	1
ENSORLG00000000238	0	0	1	5	0	0	1	2	5	5	1	11	4	0	1	5	0	15	1	0	3	3	0	0	0	3	0	0	1	0	2	0	0	0	0	4	3	1	1	1	0	1	0	0	1	1
ENSORLG00000000239	1	0	488	11	0	0	299	0	6	32	3	0	3	8	0	31	32	562	0	4	41	0	0	10	0	0	1	0	0	0	63	0	924	8	0	1	0	1	0	0	0	1	0	0	1	14
ENSORLG00000000240	0	2	0	1	1	0	0	1	0	0	0	1	0	0	0	0	0	0	0	0	0	0	1	0	0	0	0	0	0	0	0	0	0	1	3	0	1	0	0	0	0	0	0	0	0	1
ENSORLG00000000242	0	0	0	0	1	0	0	0	0	0	2	1	0	0	0	0	1	0	0	0	0	0	0	1	0	1	0	0	0	0	0	0	0	0	0	0	0	1	1	0	1	0	0	0	0	0
ENSORLG00000000244	291	293	385	375	215	209	282	213	364	435	345	384	244	255	257	394	372	556	528	563	456	189	205	277	246	209	318	238	223	236	352	479	413	363	475	559	415	215	212	237	174	273	201	264	262	245
ENSORLG00000000246	3	5	5	15	2	0	1	3	11	11	15	7	6	2	10	16	11	2	5	3	3	7	3	3	13	5	6	5	6	2	6	5	11	6	5	8	6	7	5	6	9	3	3	1	10	1
ENSORLG00000000247	13	11	9	16	4	5	4	8	12	12	3	17	11	10	9	4	8	5	11	9	12	6	9	10	7	6	10	19	2	2	13	22	30	5	7	13	5	4	8	10	4	9	5	7	3	3
ENSORLG00000000248	210	240	251	340	132	107	214	135	274	223	188	358	218	205	265	188	277	463	262	491	288	158	169	164	173	103	209	123	108	148	304	299	292	243	330	579	225	144	183	171	94	215	155	188	85	145
ENSORLG00000000249	6475	5336	6974	5241	3946	4157	3713	4572	6005	7664	4996	9270	4709	4377	5209	7116	6249	6089	7629	9079	7474	3454	4174	3868	4112	3330	4086	3110	4760	4236	6498	5642	6754	7469	6619	8119	6740	4112	3476	3822	3114	4942	3235	3071	3721	5180
ENSORLG00000000251	0	1	0	1	0	0	0	1	1	0	0	2	0	0	0	0	0	0	0	0	0	0	0	0	1	1	0	0	3	1	0	3	1	3	2	3	1	0	0	1	0	1	1	1	0	1
ENSORLG00000000252	2	1	0	1	1	0	3	0	2	1	1	2	1	0	1	0	4	7	2	2	1	2	3	0	1	4	2	4	8	0	2	0	1	1	2	1	8	6	4	2	0	0	2	3	0	1
ENSORLG00000000253	4	5	4	3	2	3	3	5	1	2	2	4	4	1	5	2	6	4	0	7	8	4	5	7	4	5	8	9	11	3	5	2	11	7	6	4	10	3	3	3	6	7	4	1	2	2
ENSORLG00000000255	0	0	0	0	0	0	0	0	0	0	0	1	0	0	0	0	0	0	0	0	0	0	0	0	0	0	0	0	0	1	0	0	0	3	1	0	0	0	0	0	0	0	0	0	0	0
ENSORLG00000000256	19	15	16	15	12	8	3	3	35	16	25	31	6	7	8	48	26	17	14	39	29	22	14	7	22	12	11	19	25	7	16	29	32	19	16	49	46	16	16	24	22	26	24	18	22	17
ENSORLG00000000258	12	17	4	21	9	16	3	6	8	16	19	26	15	10	13	25	12	21	33	24	27	22	15	18	10	13	15	17	19	9	27	29	28	14	34	21	29	13	20	12	23	22	4	16	18	5
ENSORLG00000000259	200	187	182	189	166	200	133	113	75	180	137	235	91	58	135	216	262	131	179	155	333	104	105	129	97	172	110	157	157	141	260	160	233	224	295	192	235	165	78	194	91	92	75	100	203	186
ENSORLG00000000260	206	236	267	222	204	171	185	197	233	317	219	320	183	160	180	446	369	322	445	389	537	247	249	280	301	257	316	316	255	286	339	346	624	508	515	556	547	293	261	366	222	188	283	257	348	168
ENSORLG00000000262	1	0	0	2	4	1	0	1	0	0	0	0	0	0	0	0	0	3	1	0	1	0	0	0	1	0	0	0	0	0	1	1	2	1	2	0	0	0	0	0	0	0	0	0	0	1
ENSORLG00000000264	128	67	107	131	64	60	93	77	140	89	92	141	67	60	77	178	277	250	213	179	196	79	111	73	109	78	98	76	90	124	136	122	144	202	304	203	208	80	52	103	72	93	133	155	103	144
ENSORLG00000000265	18	26	19	25	18	12	14	24	18	29	21	31	39	26	31	29	21	33	60	43	41	18	33	17	37	19	21	30	21	31	65	39	47	33	44	66	48	28	33	34	14	10	16	20	17	25
ENSORLG00000000267	0	0	0	6	1	1	0	0	0	0	0	0	0	0	0	0	0	0	0	0	2	0	0	0	0	0	0	0	0	0	1	0	0	0	0	0	0	0	0	0	0	0	0	1	0	0
ENSORLG00000000268	596	651	686	536	287	239	317	269	603	751	441	675	202	328	305	761	510	626	923	1326	906	298	412	372	405	325	329	372	463	395	695	484	772	465	660	952	603	338	490	194	325	667	339	258	302	611
ENSORLG00000000269	97	92	65	80	50	45	61	38	94	77	83	107	56	76	93	97	107	152	130	166	124	54	62	71	57	42	97	47	63	69	128	123	111	172	138	178	130	59	85	48	68	94	55	41	49	66
ENSORLG00000000271	0	0	0	0	0	0	0	0	0	0	0	0	0	1	0	0	0	0	0	0	0	0	0	0	0	0	0	0	0	0	0	0	0	0	0	0	0	0	0	0	0	0	0	0	0	0
ENSORLG00000000272	0	0	0	0	0	0	0	0	0	0	0	0	0	0	0	0	0	0	0	0	0	0	0	0	0	0	0	0	0	0	0	0	0	0	0	0	0	0	0	0	0	0	0	0	0	0
ENSORLG00000000273	0	0	0	11	0	0	0	0	0	0	1	0	0	0	0	0	0	0	0	0	0	0	0	0	0	0	0	0	0	0	0	0	0	0	0	0	0	0	0	0	0	0	0	0	0	0
ENSORLG00000000274	111	107	108	114	77	68	89	88	109	172	130	145	98	92	104	136	150	119	220	167	178	108	99	97	121	95	125	82	130	98	158	131	218	187	178	233	195	111	88	112	83	83	92	79	99	97
ENSORLG00000000275	0	0	0	3	0	0	0	0	0	0	0	0	2	0	0	0	0	0	0	0	0	0	1	0	0	0	0	0	0	0	0	1	0	0	0	0	0	0	1	0	0	0	0	0	0	0
ENSORLG00000000277	0	0	0	0	0	0	0	0	0	0	0	0	0	0	0	0	0	0	0	0	0	0	0	0	0	0	0	0	0	0	0	0	0	0	0	0	0	1	0	0	0	0	0	0	0	0
ENSORLG00000000279	158	178	190	203	127	152	179	151	193	223	177	308	167	155	238	261	283	222	261	282	338	195	154	157	163	168	220	141	155	171	285	312	300	249	370	451	346	189	172	182	157	196	144	165	203	180
ENSORLG00000000280	88	56	49	77	38	31	48	41	112	131	119	66	58	66	75	133	97	138	152	131	130	75	86	61	102	77	85	69	62	65	124	103	120	127	138	138	180	85	66	91	60	46	53	56	61	66
ENSORLG00000000281	480	445	430	554	359	297	394	352	520	591	507	543	313	270	467	668	647	944	719	762	704	328	411	402	483	314	432	412	345	390	799	733	793	661	952	947	796	421	339	647	278	340	352	340	403	423
ENSORLG00000000282	0	0	0	0	0	0	0	0	0	0	0	0	0	0	0	0	0	0	0	0	0	0	0	0	0	0	0	0	0	0	0	0	0	0	0	0	0	0	0	0	0	0	0	0	0	0
ENSORLG00000000283	1	3	0	4	1	0	0	0	0	0	0	0	1	1	0	0	3	0	0	0	0	1	1	0	0	0	2	0	0	0	1	0	0	0	0	0	0	2	0	0	0	1	0	0	1	0
ENSORLG00000000284	9	20	18	4	17	9	1	7	3	4	2	26	2	6	10	6	12	11	23	19	6	6	2	4	3	1	6	16	3	6	23	15	2	7	34	20	9	13	2	3	4	10	0	8	10	5
ENSORLG00000000285	0	0	0	0	0	0	0	1	0	0	0	3	0	1	0	0	0	0	0	0	0	0	0	0	0	1	0	0	0	0	0	0	0	2	0	0	0	0	0	0	0	0	0	2	0	0
ENSORLG00000000286	3	0	2	6	3	3	2	2	4	1	1	8	1	2	4	4	2	3	2	7	1	0	1	2	2	0	3	2	4	1	4	1	7	3	5	1	4	1	3	3	0	2	5	5	2	0
ENSORLG00000000287	39	55	45	59	24	26	28	19	26	32	36	52	40	23	50	36	48	73	44	54	64	29	25	34	35	30	36	26	39	24	53	53	45	62	35	110	46	35	46	33	30	39	33	32	44	40
ENSORLG00000000288	1233	1236	1170	905	587	419	784	584	1360	1967	2019	970	1166	2519	1811	1807	1466	3626	2522	1370	1364	995	939	1349	1692	833	1300	1356	820	848	2017	2043	2188	2082	2588	2623	2465	1272	1099	1208	967	608	1153	1120	728	1068
ENSORLG00000000289	1	10	3	2	139	151	148	172	42	11	1	92	8	6	6	210	60	153	384	75	45	349	239	78	483	153	234	225	50	149	106	310	162	193	1563	458	1049	127	9	301	252	3	784	280	113	5
ENSORLG00000000290	2	7	4	16	2	2	2	1	3	10	2	6	2	0	0	4	8	10	8	13	0	2	4	3	1	2	1	5	2	3	17	6	3	7	3	7	4	1	0	0	5	5	4	3	4	2
ENSORLG00000000292	180	261	290	364	221	270	194	186	302	339	236	579	205	170	361	381	362	549	206	653	458	307	274	307	259	249	382	237	251	197	405	646	386	368	377	755	440	277	302	317	252	313	132	227	163	144
ENSORLG00000000293	0	0	14	0	1	0	6	0	0	0	0	0	0	0	0	0	0	21	0	0	0	0	0	1	1	0	0	0	0	0	2	0	17	0	0	0	0	0	0	0	0	0	0	0	0	0
ENSORLG00000000294	4	7	6	17	9	4	0	2	25	9	12	29	9	4	18	11	32	25	16	14	16	15	9	12	10	8	9	2	3	5	20	9	23	13	9	29	30	15	15	12	11	11	1	3	8	5
ENSORLG00000000295	0	0	0	0	0	0	0	0	0	0	0	0	0	0	0	0	0	0	0	1	0	0	0	0	0	0	0	0	0	1	0	0	0	0	0	1	0	0	0	0	0	0	0	0	1	0
ENSORLG00000000297	900	1132	946	1083	595	719	884	751	931	1149	843	1488	1003	833	934	1145	1377	1148	1388	1575	1561	735	937	877	1183	833	1284	816	752	781	1160	1586	1513	1103	1455	2064	1706	886	697	850	754	842	684	768	876	871
ENSORLG00000000299	0	0	0	4	0	0	0	1	0	0	0	1	1	0	0	0	0	0	0	0	0	0	1	0	0	0	0	0	0	0	4	0	0	0	0	0	0	0	0	0	0	0	0	0	0	1
ENSORLG00000000300	1	1	1	5	0	0	1	0	18	5	0	19	9	0	0	2	1	2	2	0	1	0	2	0	0	0	0	0	1	1	0	1	1	1	1	0	0	0	4	0	1	0	0	0	2	0
ENSORLG00000000301	5	0	0	6	0	0	0	0	6	0	1	0	0	1	0	3	4	4	5	2	2	5	0	4	0	1	0	2	1	3	3	0	4	11	1	1	0	4	0	0	2	0	0	1	2	0
ENSORLG00000000302	0	0	0	3	0	0	0	0	0	0	0	0	0	0	0	0	0	0	0	0	0	0	0	0	0	0	0	0	0	0	0	0	0	0	0	0	0	0	0	0	0	0	0	0	0	0
ENSORLG00000000303	0	0	0	0	0	1	0	0	0	1	0	0	0	0	0	0	2	0	0	0	0	0	0	0	0	2	0	0	0	0	0	0	0	0	0	0	0	0	0	0	0	0	0	0	0	0
ENSORLG00000000304	0	0	0	0	0	0	0	0	0	0	0	0	2	0	0	0	0	1	0	0	0	0	0	0	0	0	0	0	0	0	4	1	1	0	0	6	0	1	2	0	0	0	0	1	0	0
ENSORLG00000000305	241	560	396	424	591	719	410	688	456	401	329	845	486	447	466	799	700	1142	1038	752	548	1061	876	656	526	566	691	934	570	753	1142	1220	1123	1093	1271	624	1050	732	686	458	725	344	413	612	605	313
ENSORLG00000000306	0	0	0	4	0	1	0	1	1	0	1	0	1	0	0	0	0	0	0	0	0	0	0	0	0	0	0	0	0	0	0	1	2	0	0	0	0	0	0	0	0	0	0	0	0	0
ENSORLG00000000310	52	54	46	62	24	32	20	20	46	67	33	82	31	27	31	68	84	107	75	116	99	59	49	48	56	70	34	46	35	61	84	95	71	47	92	92	95	73	45	54	23	36	36	54	39	33
ENSORLG00000000311	25	4	1	2	0	2	0	0	2	10	16	1	6	4	1	42	7	110	37	0	0	0	3	4	5	1	27	14	10	20	0	68	265	126	0	180	18	10	17	3	2	61	15	14	21	0
ENSORLG00000000312	110	173	150	158	60	62	86	95	175	240	156	189	72	73	107	404	193	652	152	322	274	109	135	118	119	104	158	107	90	111	531	300	423	265	234	431	327	98	94	85	50	235	105	71	65	102
ENSORLG00000000313	6	36	15	25	17	34	50	31	15	24	40	29	46	29	10	32	47	49	25	19	47	61	72	29	21	28	76	27	35	24	31	24	31	83	74	59	11	17	11	68	24	9	60	61	85	26
ENSORLG00000000314	103	133	91	113	94	107	79	51	105	123	124	146	65	128	140	174	162	123	298	202	250	79	88	100	128	93	112	105	109	66	204	183	180	222	259	270	250	115	106	119	81	60	70	69	122	96
ENSORLG00000000315	1082	819	850	1017	964	912	1036	1133	1353	1657	1560	1234	1022	1411	1695	2128	1651	2616	2548	1955	2167	1293	1571	1666	1974	1241	2025	1505	1098	1257	1998	2978	2719	2204	2863	3242	3133	1120	1371	1689	1224	1374	1136	1269	1315	967
ENSORLG00000000316	0	0	0	0	0	0	0	0	0	0	0	0	0	0	0	0	0	0	0	0	0	0	0	0	0	0	0	0	0	0	0	0	0	0	0	0	0	0	0	0	0	0	0	0	0	0
ENSORLG00000000317	123	171	154	157	296	140	207	97	102	102	93	262	158	274	293	225	346	267	181	155	274	133	159	179	166	177	189	138	187	129	272	292	235	215	246	389	352	229	191	124	196	72	113	115	168	101
ENSORLG00000000318	29	36	26	65	36	39	22	16	28	36	21	91	34	22	29	70	43	53	27	99	67	37	29	36	36	31	32	28	39	19	39	57	50	43	35	84	47	47	29	28	24	42	24	33	24	28
ENSORLG00000000320	212	230	200	246	176	157	189	113	308	304	294	382	202	233	221	304	317	343	360	561	443	174	244	223	248	169	247	169	167	169	343	419	333	324	333	642	367	229	193	195	194	281	130	163	145	166
ENSORLG00000000321	137	100	115	60	94	133	132	59	132	58	38	204	67	41	15	94	149	51	64	273	218	136	58	135	154	95	39	121	48	61	149	66	219	63	114	91	97	99	59	101	30	67	58	115	116	64
ENSORLG00000000322	171	132	142	179	100	117	111	102	284	211	204	193	117	108	159	208	279	229	170	322	203	140	170	148	196	118	183	117	96	122	296	301	261	304	251	245	225	146	103	163	100	125	96	113	114	116
ENSORLG00000000323	44	87	109	104	32	28	11	37	54	44	24	27	20	3	15	201	97	319	90	96	195	192	73	46	60	33	63	111	73	75	122	60	316	213	92	79	174	18	194	37	119	39	72	30	111	42
ENSORLG00000000324	0	0	0	2	0	0	0	0	0	0	0	0	0	0	0	0	0	0	0	0	0	0	1	0	0	0	0	0	0	0	0	0	0	0	0	0	0	0	0	0	0	0	0	0	0	0
ENSORLG00000000325	216	231	149	391	113	177	159	123	411	416	256	626	147	101	111	229	431	627	421	585	444	205	364	220	173	373	399	164	250	321	365	475	421	655	865	539	495	157	134	235	200	286	160	212	337	123
ENSORLG00000000326	13	24	19	20	15	21	12	8	14	21	12	25	8	5	13	10	35	17	14	22	28	14	19	17	18	16	25	16	16	18	20	32	15	21	33	29	32	12	7	18	15	17	10	12	13	21
ENSORLG00000000328	0	5	0	0	0	0	0	0	0	0	0	0	0	0	0	0	0	0	0	0	0	0	0	0	0	0	0	0	0	0	1	0	0	0	0	0	0	0	0	0	0	0	0	1	0	0
ENSORLG00000000329	4	4	3	5	1	1	1	0	1	2	0	7	1	1	2	0	12	0	4	1	4	2	2	2	0	3	4	0	3	1	12	0	0	3	5	3	3	1	1	1	1	3	2	0	1	1
ENSORLG00000000330	5	0	0	14	1	0	0	0	3	1	4	3	0	1	0	9	6	3	0	0	5	3	0	4	2	6	2	1	3	3	5	0	2	2	0	2	2	10	1	6	1	3	1	0	3	1
ENSORLG00000000332	72	75	97	66	59	68	57	60	126	88	109	79	58	93	76	227	103	173	121	288	141	96	62	88	74	55	109	85	80	110	126	180	212	160	143	189	183	57	94	66	110	100	65	69	97	77
ENSORLG00000000334	0	0	1	0	0	0	0	0	0	0	0	0	0	0	0	1	0	0	0	0	0	0	0	0	0	0	0	0	0	0	0	0	0	0	1	0	1	0	0	0	0	0	0	0	0	0
ENSORLG00000000335	20	10	14	10	2	6	2	5	19	0	8	28	13	7	4	11	13	14	6	3	16	8	35	1	28	14	9	27	28	8	21	11	19	17	7	19	29	13	13	27	9	7	17	4	16	15
ENSORLG00000000336	27	237	196	38	9	196	20	152	473	15	45	37	223	234	256	329	330	239	47	34	242	40	41	130	83	4	126	157	115	235	382	309	275	321	40	193	356	3	244	19	187	15	233	146	25	38
ENSORLG00000000337	57	35	48	46	35	31	25	28	39	39	38	55	44	28	47	81	63	83	88	85	109	42	69	47	45	53	35	55	35	37	68	70	61	47	72	81	74	53	45	41	52	38	25	31	38	37
ENSORLG00000000338	11	10	4	31	1	3	2	5	7	15	14	15	7	11	4	30	47	21	0	5	6	3	6	5	5	2	3	0	1	5	2	10	17	5	1	2	5	1	0	1	1	4	3	4	1	0
ENSORLG00000000339	574	149	385	496	396	424	353	377	303	278	290	92	96	44	257	661	172	923	745	408	330	533	533	262	326	251	273	131	160	296	330	286	195	401	1661	215	318	456	57	263	256	221	381	428	228	160
ENSORLG00000000341	115	97	115	129	52	49	73	61	136	139	141	143	83	117	103	146	157	288	211	266	166	69	93	93	82	74	136	98	116	128	214	158	210	160	144	229	209	59	95	89	64	130	70	61	93	77
ENSORLG00000000342	60	73	60	75	27	27	40	28	63	70	53	74	63	45	61	73	100	177	72	129	106	52	63	44	53	54	45	50	48	76	126	74	96	91	101	142	93	35	52	38	42	61	42	29	29	43
ENSORLG00000000343	798	641	944	839	640	651	688	648	970	1154	1011	1472	573	771	719	1286	999	1172	1025	1454	984	496	507	630	494	388	776	514	433	524	966	1211	1207	1067	1109	1983	1044	448	525	517	503	701	503	580	493	469
ENSORLG00000000344	0	0	0	6	0	0	0	0	0	0	0	0	0	0	0	0	0	0	0	0	0	0	0	0	0	0	0	0	0	0	0	0	0	0	0	0	0	0	0	0	0	0	0	0	0	0
ENSORLG00000000345	180	159	202	181	137	114	153	125	137	256	123	189	97	108	101	293	371	229	308	273	308	133	188	187	217	259	142	193	218	252	325	210	376	254	473	294	395	174	148	189	123	147	139	153	243	143
ENSORLG00000000346	173	156	254	243	87	83	56	79	167	229	228	247	181	128	170	267	212	461	279	252	313	135	155	162	120	161	128	113	88	190	184	149	275	190	212	431	266	154	92	149	106	199	110	93	115	101
ENSORLG00000000347	0	0	0	2	1	0	0	0	0	0	0	0	1	0	0	0	0	0	5	0	0	2	0	0	0	0	2	4	0	0	0	0	0	2	0	0	0	0	1	0	0	0	1	0	2	0
ENSORLG00000000348	0	0	0	0	0	0	0	0	0	0	0	0	0	0	0	0	0	0	0	0	0	0	0	0	0	0	0	0	0	0	0	0	0	0	0	0	0	0	0	0	0	0	0	0	0	0
ENSORLG00000000349	0	0	1	0	0	0	0	0	0	0	1	0	0	0	0	0	1	0	0	0	0	0	0	0	0	0	0	0	0	0	0	0	0	0	0	0	0	0	0	0	0	0	0	0	0	0
ENSORLG00000000350	0	0	0	3	0	0	0	0	0	0	0	0	0	1	0	0	0	0	0	0	0	0	0	0	0	0	0	0	0	0	0	0	0	0	0	0	0	0	0	0	0	0	0	0	0	0
ENSORLG00000000351	72	36	41	69	50	44	41	41	88	86	107	71	42	89	76	83	67	100	85	99	101	42	62	38	63	42	66	55	34	47	114	134	70	85	85	130	79	50	59	65	37	69	29	47	34	34
ENSORLG00000000352	0	0	0	9	0	0	0	0	0	0	0	0	0	0	0	0	0	0	0	0	0	0	0	0	0	0	0	0	0	0	0	0	0	0	0	0	0	0	0	0	0	0	0	0	0	0
ENSORLG00000000353	6	6	3	8	1	0	0	3	11	19	23	13	13	5	7	7	4	5	7	1	9	6	3	8	2	2	3	3	1	9	4	5	13	5	0	9	3	6	5	4	3	9	2	6	0	0
ENSORLG00000000355	585	621	540	988	610	451	1037	655	1068	1560	1098	618	1051	1022	932	1465	1174	1855	1586	1414	1832	862	1330	844	1286	852	1034	976	1172	735	1662	1581	1987	1728	2514	1626	2165	967	926	1222	890	565	750	637	799	758
ENSORLG00000000356	9	1	4	12	9	5	10	5	9	2	5	7	1	4	8	8	11	26	12	12	6	4	5	1	3	7	3	16	0	3	27	12	12	14	13	22	11	1	2	5	1	6	0	0	3	1
ENSORLG00000000357	0	0	0	0	0	0	0	0	0	0	0	0	0	0	0	0	0	0	0	0	0	0	0	0	0	0	0	0	0	0	0	0	0	2	0	0	0	0	0	0	0	0	0	0	0	0
ENSORLG00000000358	111	90	51	102	68	86	85	76	145	188	227	191	90	140	139	124	190	216	158	152	172	95	144	109	102	62	208	90	57	70	175	195	156	194	193	294	168	101	102	82	81	79	77	72	106	89
ENSORLG00000000359	155	116	150	170	127	128	138	103	138	98	170	120	120	129	177	209	224	209	194	251	244	113	126	166	119	133	151	145	108	170	252	289	263	197	281	246	287	113	137	125	73	118	105	149	135	125
ENSORLG00000000360	0	0	0	0	0	0	0	0	0	0	0	0	0	0	0	0	0	0	0	0	0	0	0	0	0	0	0	0	0	0	0	0	0	0	0	0	0	0	0	0	0	0	0	0	0	0
ENSORLG00000000361	698	593	557	612	341	324	310	278	583	613	575	758	509	398	511	774	899	767	719	836	956	377	525	505	458	477	387	372	407	405	839	683	975	777	833	995	675	535	379	466	439	464	276	332	367	403
ENSORLG00000000363	0	0	1	13	0	0	0	0	0	0	0	0	0	0	0	1	0	0	0	0	0	0	0	0	0	0	0	0	0	0	0	0	0	0	0	0	0	0	0	0	0	0	0	0	0	1
ENSORLG00000000364	0	0	0	5	0	0	0	0	0	0	0	0	0	0	0	0	0	0	0	0	0	0	0	0	0	0	0	0	0	0	0	0	1	0	0	0	0	0	0	0	0	0	0	0	0	0
ENSORLG00000000365	0	2	0	0	0	0	0	0	0	0	0	0	0	0	0	0	0	0	0	0	0	0	0	0	0	0	0	0	0	0	0	0	0	0	0	0	0	0	0	0	0	0	0	0	0	0
ENSORLG00000000366	0	0	0	0	0	0	0	0	0	0	0	0	0	0	0	0	0	1	0	0	0	0	0	0	0	0	0	1	0	0	0	0	0	0	0	0	0	1	0	0	0	0	0	0	0	0
ENSORLG00000000367	0	0	0	0	0	0	0	0	0	0	0	0	0	1	0	0	0	0	0	0	3	0	0	0	0	0	0	1	1	0	0	0	0	0	0	0	0	0	0	0	0	0	0	0	0	0
ENSORLG00000000368	40	63	80	79	38	46	49	35	37	77	33	66	40	21	32	95	79	76	69	77	84	41	40	46	54	39	40	47	37	63	78	79	119	80	164	105	97	47	27	46	33	58	58	69	56	40
ENSORLG00000000369	257	194	275	274	253	216	128	104	215	254	256	409	283	123	306	386	469	169	306	347	449	221	236	234	261	239	241	227	248	225	250	288	379	209	330	268	407	279	188	238	215	253	157	197	270	235
ENSORLG00000000371	0	0	0	3	0	0	0	0	0	0	0	1	0	0	0	0	0	0	0	0	0	0	0	0	0	0	0	0	0	0	0	0	0	0	0	0	0	0	0	0	0	0	0	0	0	0
ENSORLG00000000372	2752	3993	3399	3809	2237	2807	926	1370	5151	3952	2711	8611	2762	932	3425	6264	5096	2437	4803	4778	7087	3708	4230	3162	2114	3227	3203	2906	3166	4408	3500	2002	6221	3279	4624	8054	5937	3646	2024	1958	4364	6510	3772	1804	2315	1607
ENSORLG00000000375	2242	3061	2287	2687	2581	2265	2474	2323	2538	3122	2420	2498	2234	1958	3760	4854	3761	5861	5365	5324	4361	2210	2163	2218	2309	1638	3144	2742	2452	2814	5909	6590	4663	4384	6514	6777	6250	2021	2604	2054	2568	3006	2645	3437	2002	3053
ENSORLG00000000378	0	0	0	3	0	0	0	0	0	0	0	0	0	0	0	0	0	0	0	0	0	0	0	0	0	0	4	0	0	0	0	0	0	0	0	0	0	0	0	0	0	0	0	0	0	0
ENSORLG00000000379	170	152	127	163	99	90	119	63	124	195	141	171	82	111	130	145	222	254	222	234	198	105	119	126	159	109	87	133	78	125	173	186	199	186	315	336	241	128	98	157	85	87	131	98	149	129
ENSORLG00000000381	0	0	0	0	0	0	0	0	0	0	0	0	0	0	0	0	0	0	0	0	0	0	0	1	0	0	0	0	0	0	0	0	0	0	0	0	0	0	0	0	0	0	0	0	0	0
ENSORLG00000000382	0	0	0	0	0	0	0	0	0	0	0	0	0	0	0	0	0	0	0	0	0	0	0	0	0	0	0	0	0	0	0	0	0	0	0	0	0	0	0	0	0	0	0	0	0	0
ENSORLG00000000384	80	73	84	108	67	75	35	37	99	77	63	124	52	47	61	94	102	75	87	134	137	59	54	82	42	86	66	70	65	55	74	85	128	91	88	123	116	73	54	56	54	118	48	59	77	47
ENSORLG00000000385	336	262	315	251	283	238	214	233	380	289	336	429	193	262	221	457	440	401	502	602	418	290	219	266	251	168	208	226	311	241	455	417	566	523	630	385	416	211	122	122	206	187	183	346	225	307
ENSORLG00000000386	198	176	162	157	114	128	151	107	281	246	215	235	219	269	228	363	285	598	847	686	499	274	258	197	588	185	281	244	200	222	401	335	464	485	720	608	678	206	222	299	179	193	288	264	202	142
ENSORLG00000000388	377	251	317	257	305	181	304	262	629	209	324	361	311	414	306	539	361	319	741	1470	607	306	278	337	406	288	391	345	313	309	431	911	645	680	724	718	828	416	222	308	280	285	397	366	479	292
ENSORLG00000000389	0	0	0	0	0	0	0	0	0	0	0	0	0	0	0	0	0	0	0	0	0	0	0	0	0	0	0	0	0	0	0	0	0	0	0	0	0	0	0	0	0	0	0	0	0	0
ENSORLG00000000391	0	1	2686	88	13	0	2161	1	50	95	68	0	3	63	0	191	257	3795	1	43	204	0	0	25	4	1	0	0	0	1	485	1	7502	116	1	0	1	1	0	1	0	0	0	6	1	54
ENSORLG00000000393	120	100	148	29	83	74	104	91	89	72	23	97	115	112	72	192	83	85	45	198	159	104	80	61	40	76	57	102	26	32	199	146	220	210	188	208	158	126	57	79	86	72	112	124	49	86
ENSORLG00000000394	339	288	318	403	244	226	242	226	376	451	454	544	248	273	341	531	498	564	460	684	660	282	317	313	323	273	389	280	266	256	577	635	637	553	619	719	570	308	260	323	241	359	253	300	282	285
ENSORLG00000000395	0	2	1	1	1	0	1	0	3	0	1	1	1	0	0	0	3	2	2	2	1	0	0	0	2	1	0	0	1	0	5	0	3	1	1	0	1	1	0	1	1	0	1	0	0	1
ENSORLG00000000397	215	145	151	211	142	134	141	119	250	290	255	352	221	263	239	279	257	355	231	396	336	170	186	220	190	145	250	126	125	122	313	308	326	353	282	406	268	164	167	172	149	165	88	132	145	113
ENSORLG00000000398	1	0	4	1	0	0	0	0	1	1	0	0	0	1	1	0	4	1	0	0	0	1	0	0	1	1	2	0	1	0	4	1	9	0	2	0	0	0	0	0	0	1	0	0	2	0
ENSORLG00000000400	32	15	13	26	16	25	21	16	45	23	39	57	11	25	27	36	42	47	41	39	51	8	31	51	16	32	49	14	23	20	47	84	37	86	48	80	35	13	44	19	28	20	19	35	22	12
ENSORLG00000000401	0	0	0	0	1	0	0	0	0	0	0	0	0	0	0	0	1	0	0	0	2	0	0	0	0	0	0	0	0	0	0	0	0	0	0	0	0	0	0	0	0	0	0	0	0	0
ENSORLG00000000402	49	47	131	81	20	17	10	6	27	31	42	52	11	11	5	29	110	24	17	34	45	15	27	28	14	27	26	18	42	18	29	13	26	19	17	29	26	26	10	36	16	7	13	12	23	42
ENSORLG00000000403	0	0	0	4	0	0	0	0	1	0	0	2	1	0	1	9	0	5	0	6	1	0	0	0	1	0	2	0	1	1	5	0	2	1	2	2	3	0	0	0	1	0	0	4	0	1
ENSORLG00000000408	150	118	123	174	99	107	116	116	191	207	187	204	123	116	130	230	228	258	144	174	192	104	98	129	133	103	161	139	121	118	198	210	232	175	268	265	254	150	99	212	106	99	78	112	145	106
ENSORLG00000000410	0	6	3	7	2	5	3	6	4	7	3	14	3	3	7	8	1	4	2	4	0	1	2	3	2	0	9	1	2	6	6	15	13	7	2	3	2	0	2	2	0	5	2	5	2	5
ENSORLG00000000411	14	31	34	55	22	25	19	11	36	42	40	70	26	18	10	48	54	69	51	44	81	25	26	41	25	33	36	26	21	24	35	28	29	33	32	79	22	42	20	26	28	23	10	29	29	30
ENSORLG00000000412	0	0	0	3	0	1	0	0	0	0	0	0	1	0	0	0	0	0	0	0	0	0	0	0	0	1	0	0	0	1	0	0	0	0	0	0	0	0	0	0	0	0	0	0	0	0
ENSORLG00000000415	6	6	13	20	1	2	2	2	22	14	9	25	3	5	2	52	84	16	22	6	26	20	15	5	12	4	7	12	7	5	15	7	14	34	32	8	16	3	5	4	15	5	16	4	6	14
ENSORLG00000000417	17	14	13	32	11	11	4	4	21	32	28	17	18	15	15	36	23	38	28	45	19	19	26	13	19	11	8	18	12	19	30	36	33	27	25	46	21	15	21	11	12	19	9	7	10	7
ENSORLG00000000418	683	584	578	599	475	449	464	423	682	842	751	711	494	530	702	1105	758	1031	903	959	968	493	515	523	602	425	643	475	425	494	859	1011	1108	1116	1016	1449	997	489	494	591	443	464	388	398	494	488
ENSORLG00000000419	2	4	1	0	2	6	1	3	1	3	0	8	2	2	0	1	4	1	1	1	1	1	0	2	1	1	0	0	1	5	1	2	1	2	5	3	0	1	0	2	5	1	3	3	2	2
ENSORLG00000000420	1	8	5	7	3	4	2	5	2	2	4	5	4	3	5	3	4	12	0	22	12	1	3	2	2	2	5	0	5	1	5	4	4	4	2	10	3	5	2	4	2	5	0	7	3	3
ENSORLG00000000421	0	0	0	2	0	0	0	0	0	1	0	1	0	0	0	0	0	0	0	0	0	0	0	0	0	0	0	1	0	0	0	0	0	0	0	0	3	0	0	0	0	0	0	0	0	0
ENSORLG00000000423	6	11	4	4	7	3	3	2	11	8	5	10	2	6	5	7	10	7	12	13	11	8	4	6	2	4	11	5	6	5	11	12	2	5	10	6	8	6	5	11	5	6	4	6	4	6
ENSORLG00000000427	62	72	79	128	40	62	51	30	105	74	57	176	52	49	89	77	80	126	57	176	121	46	38	46	28	31	62	31	15	28	79	102	99	74	62	237	51	24	48	27	42	108	21	40	25	39
ENSORLG00000000429	0	0	0	0	0	0	0	0	0	0	0	0	0	0	0	0	0	0	0	0	0	0	0	0	0	0	0	0	0	0	0	0	0	0	0	0	0	0	0	0	0	0	0	0	0	0
ENSORLG00000000433	132	147	102	176	102	129	143	91	151	183	188	229	131	110	175	170	226	178	154	191	221	102	102	127	138	121	205	130	89	83	174	310	189	199	269	362	250	159	124	124	112	128	93	104	146	88
ENSORLG00000000434	85	58	72	51	22	35	13	31	71	32	36	49	11	31	80	23	83	51	17	84	49	30	22	17	16	17	19	35	14	48	72	38	93	59	92	58	93	24	40	18	16	16	28	20	51	21
ENSORLG00000000437	0	0	0	0	0	0	0	0	0	0	0	0	0	0	0	0	0	0	0	0	0	0	0	0	0	0	0	0	0	0	0	0	0	0	0	0	0	0	0	0	0	0	0	0	0	0
ENSORLG00000000438	0	0	0	3	0	0	0	0	0	1	0	0	1	0	0	0	3	0	0	0	0	1	0	0	0	0	0	0	0	0	0	0	0	4	0	0	0	1	0	0	0	0	0	0	0	0
ENSORLG00000000439	6	7	4	17	4	2	3	1	11	11	5	18	5	3	8	29	13	16	8	8	14	7	8	5	2	5	4	11	7	5	15	8	15	13	8	18	10	8	6	3	8	8	2	7	6	3
ENSORLG00000000441	0	0	0	1	0	1	0	0	0	0	0	2	1	0	0	0	3	2	1	0	1	0	0	0	0	0	0	0	0	0	0	0	0	1	0	0	1	0	1	1	0	1	1	1	0	0
ENSORLG00000000442	92	65	88	90	42	21	62	43	104	95	77	64	65	66	94	92	70	143	86	85	94	40	36	36	123	34	59	44	46	51	127	108	121	81	114	162	127	63	69	94	30	41	41	39	38	48
ENSORLG00000000444	7	5	7	6	4	3	10	6	1	4	5	3	0	0	0	6	3	0	11	5	5	3	5	1	2	1	12	2	2	6	7	14	8	2	16	11	11	0	2	4	7	5	10	24	3	8
ENSORLG00000000445	0	0	1	6	0	1	0	0	0	0	0	2	0	0	0	0	5	0	4	2	0	0	0	1	0	1	1	1	0	0	2	0	1	1	0	0	0	0	0	1	0	0	1	0	0	0
ENSORLG00000000447	0	0	0	0	0	0	0	0	0	0	0	0	0	0	0	0	3	0	0	2	1	0	0	0	1	0	1	0	0	1	0	0	3	0	0	0	2	0	0	0	0	0	0	0	0	1
ENSORLG00000000449	1	0	0	1	0	0	0	0	0	0	0	0	35	22	0	2	2	0	1	0	2	0	0	0	0	2	0	1	0	1	0	0	1	0	1	0	0	0	0	0	0	1	0	0	1	0
ENSORLG00000000450	0	0	0	1	0	0	0	0	0	0	0	0	0	0	0	0	1	0	0	0	0	0	0	0	0	0	0	0	0	0	0	0	0	0	0	0	0	0	0	0	0	0	0	0	0	0
ENSORLG00000000451	41	43	33	40	30	40	41	26	32	34	29	48	36	31	53	52	65	71	49	44	62	46	37	48	35	45	60	41	29	28	50	45	66	79	88	81	50	34	34	42	29	42	29	32	47	31
ENSORLG00000000452	788	749	643	647	569	598	540	552	485	502	435	487	359	375	531	693	848	664	858	811	899	426	438	400	479	400	555	473	339	527	641	754	696	628	957	1000	1049	351	381	476	377	448	555	551	490	577
ENSORLG00000000453	535	524	545	391	575	528	256	398	436	460	489	769	342	418	674	718	779	724	751	787	536	420	409	396	447	423	556	553	368	533	875	702	910	737	824	766	708	547	430	445	416	444	346	558	603	452
ENSORLG00000000455	231	219	220	167	180	176	144	154	197	309	322	319	162	89	229	341	315	342	330	272	429	243	307	160	227	171	226	228	233	195	376	354	339	292	546	414	554	182	88	256	194	130	180	217	235	248
ENSORLG00000000457	0	0	1	2	0	0	0	0	0	0	2	0	0	1	0	0	0	0	0	1	0	0	0	0	0	0	2	0	1	0	0	0	1	0	0	0	0	0	0	0	0	0	0	0	0	0
ENSORLG00000000459	111	108	253	240	85	68	65	68	98	111	108	131	77	62	141	149	203	183	183	323	355	75	98	104	87	86	130	93	104	112	209	208	148	109	243	262	195	92	74	71	84	99	61	59	101	89
ENSORLG00000000460	1919	1571	1241	1659	1271	1276	1445	1113	1398	2164	1216	1961	1093	726	1791	1876	2263	1749	1668	2678	2911	1101	1209	1276	1124	915	1883	1073	981	909	1896	2376	1578	1491	2897	2496	2257	1405	886	944	1040	1411	788	1397	1350	1306
ENSORLG00000000461	1121	1213	1289	1205	837	852	1028	767	1057	1200	1008	1304	818	894	1195	1513	1498	1729	1808	1833	2115	896	912	766	876	774	1066	822	701	951	1640	1788	1676	1393	2178	2149	1869	822	804	926	813	930	844	962	826	906
ENSORLG00000000462	8	0	6	5	2	8	6	1	20	6	17	18	11	5	1	0	8	2	7	10	13	8	1	9	8	0	7	13	2	3	10	2	8	4	0	3	4	1	13	2	0	14	2	5	0	0
ENSORLG00000000466	2	10	2	2	1	2	2	1	6	3	9	0	2	1	2	3	7	14	7	2	6	3	0	1	4	4	2	3	1	3	13	9	7	1	9	8	4	1	4	1	0	3	5	4	2	3
ENSORLG00000000467	1	0	0	3	0	2	0	1	0	0	0	2	0	1	0	0	0	0	1	0	1	1	2	0	0	2	0	0	0	3	3	2	1	0	1	0	0	0	0	1	0	0	0	1	6	0
ENSORLG00000000468	0	0	0	6	1	1	0	1	0	0	0	0	0	2	1	0	2	0	0	0	0	0	1	0	0	0	0	2	0	0	0	0	1	0	2	0	0	1	1	0	0	0	2	0	0	0
ENSORLG00000000469	571	732	672	714	418	456	421	451	668	700	567	639	427	421	595	1037	967	1314	923	1130	1086	528	550	590	585	494	592	531	484	594	1064	1037	1184	872	1228	1268	1112	567	501	502	468	630	457	595	509	560
ENSORLG00000000470	469	368	498	574	361	349	346	273	787	705	688	897	435	436	561	713	748	816	641	1099	913	462	375	444	394	319	490	448	350	411	778	816	840	675	820	978	675	371	368	360	319	547	308	391	384	325
ENSORLG00000000474	0	2	104	178	20	13	1	17	9	14	21	23	23	9	16	8	27	62	17	52	142	4	5	11	1	2	7	3	14	14	37	12	6	0	31	4	6	10	6	1	0	9	4	1	6	22
ENSORLG00000000475	157	163	153	166	102	92	105	109	153	136	188	200	95	102	177	223	240	244	235	325	281	102	143	113	115	108	116	118	96	120	239	242	213	220	279	307	256	87	102	94	112	112	117	133	115	166
ENSORLG00000000476	0	0	0	0	0	0	0	0	0	0	0	0	0	0	0	2	1	0	0	0	4	1	0	0	0	0	0	0	0	0	0	0	0	1	0	0	0	0	0	0	0	0	0	0	0	0
ENSORLG00000000477	936	413	559	1025	612	364	351	331	1595	987	1141	1073	480	938	700	1614	773	1309	1441	2777	1475	906	769	692	314	242	471	322	486	555	878	860	1018	1276	1704	1977	1101	632	579	572	463	826	555	567	356	315
ENSORLG00000000478	0	0	0	0	0	0	0	0	0	0	0	0	0	0	0	0	0	0	0	0	0	0	0	0	0	0	0	0	0	0	0	0	0	0	1	0	0	0	0	0	0	0	0	0	0	0
ENSORLG00000000479	1	2	1	4	0	0	1	2	0	0	1	3	2	0	0	1	8	0	0	0	0	0	0	5	0	1	0	2	2	1	0	1	0	1	1	0	0	1	0	1	2	0	1	0	2	0
ENSORLG00000000480	0	0	0	1	0	0	0	0	0	0	0	1	0	0	0	1	1	0	1	0	0	0	0	0	0	0	0	0	0	0	0	0	1	0	0	0	0	0	0	0	0	0	0	0	0	0
ENSORLG00000000484	347	266	290	452	181	202	153	162	451	514	666	454	171	181	186	306	388	769	735	464	443	193	348	342	223	302	279	241	278	316	286	576	381	460	374	440	604	228	260	371	200	319	150	133	415	164
ENSORLG00000000486	56	75	74	106	73	78	64	66	106	113	74	150	80	45	97	121	179	160	120	174	174	96	97	125	82	72	144	87	100	123	184	164	162	152	140	175	119	99	82	88	62	101	57	59	77	93
ENSORLG00000000487	11	10	18	23	5	6	13	5	13	12	17	23	5	2	7	25	24	12	17	1	23	5	11	8	7	2	7	7	9	14	9	7	11	43	12	38	22	10	11	10	8	16	19	7	11	16
ENSORLG00000000488	0	0	0	2	0	0	0	0	0	0	0	0	0	0	0	0	0	0	0	0	0	1	0	0	0	0	0	0	0	0	1	0	0	0	0	0	0	0	0	0	0	0	0	0	0	0
ENSORLG00000000489	110	134	85	138	86	70	107	92	155	223	159	138	116	98	142	160	149	209	153	184	187	77	120	107	181	119	130	93	86	121	175	224	172	163	195	240	236	138	118	135	84	102	88	88	101	94
ENSORLG00000000490	24	11	14	45	3	1	26	4	9	15	30	29	26	21	6	14	30	3	12	19	49	23	12	3	4	30	10	21	17	21	34	2	27	18	17	25	15	35	6	31	2	1	9	3	28	43
ENSORLG00000000491	0	0	0	5	0	0	0	0	0	0	0	0	0	0	1	0	0	0	0	0	1	0	0	0	0	0	0	0	0	0	0	0	0	0	0	0	0	0	0	0	0	0	0	0	0	0
ENSORLG00000000492	1	8	7	8	0	2	0	2	0	2	0	3	1	0	0	1	2	0	7	0	8	1	5	2	2	1	2	0	2	1	1	0	2	3	0	0	2	1	2	2	0	0	1	2	2	0
ENSORLG00000000493	3	9	3	10	2	2	0	0	5	0	4	36	0	1	1	1	2	1	4	4	5	2	1	2	1	1	1	2	2	0	3	2	1	0	7	4	6	1	1	3	2	1	0	3	0	1
ENSORLG00000000494	25	42	60	31	36	40	43	15	62	58	54	56	30	37	69	78	56	53	70	99	69	61	48	50	39	15	38	52	54	46	74	77	86	53	62	139	133	40	60	37	44	63	42	37	28	41
ENSORLG00000000498	0	0	0	0	0	0	0	0	0	0	0	0	0	0	0	0	0	0	0	0	4	0	0	0	0	0	0	0	0	0	0	0	1	0	0	0	0	0	0	0	0	0	0	0	0	0
ENSORLG00000000499	316	287	241	387	206	194	152	117	540	469	345	603	241	276	381	333	364	355	431	559	481	179	211	223	158	181	196	132	170	200	374	367	363	307	323	532	348	165	190	170	178	331	134	147	140	142
ENSORLG00000000501	0	1	0	0	0	0	0	0	0	0	0	0	0	0	0	0	0	0	0	0	0	0	0	0	0	0	0	0	0	0	1	0	0	0	0	0	0	0	0	0	2	0	0	0	0	0
ENSORLG00000000502	0	0	0	0	0	0	1	0	0	2	3	0	0	0	0	0	2	0	2	0	0	0	0	0	0	0	0	1	0	0	0	0	0	0	0	0	0	1	0	0	0	0	0	2	1	0
ENSORLG00000000503	7768	4013	1331	2891	665	706	782	596	3215	3828	10505	509	4950	1372	2541	8721	3685	10325	3284	8667	2101	3175	6167	1037	1529	4626	3636	4122	4742	3419	12182	1234	13559	17676	1463	14444	7800	692	6216	1913	2016	6412	994	819	1701	2967
ENSORLG00000000507	27	30	18	29	12	26	26	18	31	50	32	45	25	33	53	37	51	45	28	36	36	28	30	25	34	26	43	32	18	13	46	58	58	52	49	83	34	22	29	22	11	21	17	36	30	24
ENSORLG00000000509	0	0	0	1	0	0	0	0	0	0	0	0	0	0	0	1	0	0	0	0	0	0	0	0	0	0	0	0	0	0	0	0	0	0	0	0	0	0	0	0	0	0	0	1	0	0
ENSORLG00000000510	0	0	0	2	0	0	0	0	0	0	0	0	0	0	0	0	0	0	0	0	0	0	0	0	0	0	0	0	0	0	0	0	0	0	110	0	0	0	0	0	0	1	0	0	0	0
ENSORLG00000000511	490	528	470	507	415	312	480	406	518	589	423	522	389	334	344	484	488	750	611	720	819	326	437	398	389	408	547	405	347	410	651	881	688	700	808	1143	954	365	343	470	313	454	357	445	404	428
ENSORLG00000000514	216	215	203	223	77	142	108	82	270	327	275	309	219	182	243	370	304	354	312	474	412	146	176	187	200	128	189	179	159	202	334	275	308	319	302	362	273	206	137	174	163	204	129	126	175	172
ENSORLG00000000515	0	0	0	2	0	0	0	0	0	0	0	0	0	0	0	0	0	1	0	0	0	0	0	0	0	0	0	0	0	0	0	0	0	0	0	0	0	0	0	0	0	0	0	0	0	0
ENSORLG00000000518	0	0	0	1	0	0	0	0	0	0	0	0	0	0	0	0	0	0	0	0	0	0	0	0	0	0	0	0	0	0	0	0	0	0	0	0	0	0	0	0	0	0	0	0	0	0
ENSORLG00000000520	0	0	0	6	0	0	0	0	0	0	0	0	1	0	0	0	2	0	1	0	0	0	0	0	0	0	0	0	0	0	0	0	0	0	3	0	0	0	0	0	0	0	1	0	0	0
ENSORLG00000000521	105	112	113	130	54	68	38	53	139	171	153	119	56	74	100	204	167	214	98	187	221	75	77	81	66	64	142	82	55	76	142	203	181	225	178	199	153	112	76	120	85	86	66	45	89	68
ENSORLG00000000523	85	70	60	74	52	70	59	39	68	72	86	122	78	52	85	108	107	88	120	188	132	73	101	87	102	81	90	91	43	90	137	132	182	112	195	211	215	93	70	107	59	53	63	64	71	64
ENSORLG00000000524	0	0	0	0	0	0	0	0	0	0	0	0	0	0	0	0	0	0	0	0	0	0	0	0	0	0	0	0	0	0	0	0	0	0	0	0	0	0	0	0	0	0	1	0	0	0
ENSORLG00000000526	0	0	0	3	0	0	0	0	0	1	0	0	0	0	0	0	2	0	0	0	6	0	0	0	0	0	0	0	0	0	0	0	0	0	0	0	0	0	0	0	0	0	0	0	0	0
ENSORLG00000000527	44	36	45	82	16	37	38	35	64	49	49	184	49	26	51	45	43	106	59	57	56	37	27	19	63	23	16	53	25	34	101	48	101	20	100	48	46	63	22	99	34	15	37	29	23	15
ENSORLG00000000528	0	0	0	5	1	0	0	1	1	4	2	3	2	0	0	0	3	0	0	4	1	1	2	1	0	0	0	0	0	1	2	4	3	0	5	1	0	1	0	1	0	1	0	1	1	0
ENSORLG00000000529	1345	1880	1447	1429	1300	1426	981	1013	1149	1481	1476	1829	770	617	1058	2452	1482	2300	2704	2826	2569	1528	1854	812	1619	983	1363	1363	1068	1448	1942	3769	2740	2531	4041	2299	2639	1279	1223	1180	1640	1327	1512	1709	1515	1246
ENSORLG00000000530	97	98	79	122	64	84	64	58	120	102	75	129	73	73	127	70	104	145	81	164	114	71	92	88	60	73	91	64	45	70	115	117	102	111	98	181	102	85	72	87	65	96	54	68	85	52
ENSORLG00000000531	137	47	193	89	11	22	9	9	29	78	22	78	14	14	10	14	48	36	35	20	168	18	40	16	11	36	9	38	75	37	19	11	54	59	19	47	56	27	11	26	11	35	37	20	44	47
ENSORLG00000000532	12	15	4	2	50	28	14	11	44	13	5	98	16	26	2	50	22	32	43	162	17	61	39	21	24	33	38	44	13	26	62	64	114	55	93	72	108	24	13	9	44	102	21	43	32	18
ENSORLG00000000533	0	0	0	1	0	0	0	0	0	0	0	0	0	0	0	0	0	1	0	0	0	0	0	0	0	0	0	0	0	0	0	0	0	0	0	0	0	0	0	0	0	0	0	0	0	0
ENSORLG00000000534	0	1	0	2	0	0	1	0	0	1	1	2	3	1	1	0	4	2	2	7	1	3	4	0	0	1	0	1	0	1	0	4	1	1	5	0	5	2	0	1	0	0	0	0	1	3
ENSORLG00000000538	0	0	0	0	0	0	0	0	0	0	0	0	0	0	0	0	0	0	0	0	0	0	0	0	0	0	0	0	0	0	0	0	0	0	0	0	0	0	0	0	0	0	0	0	0	0
ENSORLG00000000539	46	24	43	48	35	29	40	21	32	47	28	35	22	14	36	62	52	86	49	56	78	31	22	30	31	37	50	37	47	52	80	73	75	53	96	90	91	27	35	33	38	24	39	52	48	73
ENSORLG00000000540	52	55	24	33	14	14	14	23	22	24	53	50	44	23	86	96	72	36	48	40	118	18	45	27	52	30	32	47	36	43	54	52	83	33	58	78	93	41	43	44	32	45	30	30	64	42
ENSORLG00000000542	46	37	63	26	3	9	2	9	84	63	53	72	13	15	10	101	394	52	72	10	75	33	34	24	35	19	14	17	14	13	59	8	58	111	58	13	17	18	8	21	42	6	27	12	20	17
ENSORLG00000000544	0	0	0	0	0	0	0	0	0	4	0	0	0	0	0	0	0	0	0	0	0	1	2	0	0	0	0	0	0	0	0	0	0	0	0	0	0	0	1	0	0	0	0	0	0	0
ENSORLG00000000545	0	0	0	0	0	0	0	0	0	0	0	0	0	0	0	0	0	0	0	0	0	0	0	0	0	0	0	0	0	0	0	0	0	0	0	0	0	0	0	0	0	0	0	0	0	0
ENSORLG00000000547	17	13	27	27	21	15	12	10	38	29	25	46	21	22	31	20	31	39	27	43	41	9	18	31	15	28	24	14	16	16	28	34	41	33	25	42	31	23	23	21	19	33	8	13	16	12
ENSORLG00000000548	416	372	571	792	210	75	234	69	189	277	538	566	288	152	154	243	994	579	489	419	800	217	389	112	103	227	116	72	136	325	356	574	589	230	1057	971	903	217	111	183	247	331	162	145	301	342
ENSORLG00000000553	0	0	0	5	0	0	1	0	0	0	0	0	0	0	0	0	3	3	0	0	0	0	0	0	0	0	0	0	0	2	1	0	5	0	0	0	0	0	0	0	0	0	0	0	0	0
ENSORLG00000000554	130	96	123	155	106	105	79	81	203	144	114	228	131	106	152	173	180	177	149	273	292	122	117	120	113	90	149	99	135	82	153	230	176	152	116	259	145	93	111	118	117	186	70	102	96	103
ENSORLG00000000555	83	89	78	119	67	67	71	65	134	164	83	158	111	99	112	125	122	123	91	142	137	82	92	135	80	102	133	63	75	74	120	146	141	147	106	181	97	95	75	90	74	115	57	96	74	49
ENSORLG00000000556	0	0	0	2	0	0	0	0	0	0	0	0	0	0	0	0	0	0	0	0	0	0	0	0	0	1	0	0	0	0	0	0	0	0	0	0	0	0	0	1	0	0	0	0	0	0
ENSORLG00000000557	1	8	4	3	1	0	3	0	4	0	0	4	2	3	5	1	4	4	3	9	3	2	0	0	0	0	1	3	1	2	2	0	3	2	1	5	4	3	1	2	3	5	1	1	3	1
ENSORLG00000000558	0	0	1	1	0	0	0	0	0	0	1	4	0	0	0	0	1	0	0	0	11	1	1	0	0	1	0	0	2	2	0	0	1	0	0	1	1	0	2	0	2	1	1	0	1	0
ENSORLG00000000559	0	0	0	0	0	0	0	0	0	0	1	0	3	4	0	0	0	1	0	0	0	0	0	0	0	0	0	0	0	0	0	0	0	0	0	1	0	0	0	0	0	0	0	0	2	0
ENSORLG00000000560	1	0	0	0	1	0	0	0	0	0	0	0	1	1	0	0	0	0	0	0	0	0	0	0	0	0	0	0	0	0	0	0	0	0	0	0	0	0	0	0	0	0	0	0	0	0
ENSORLG00000000564	2344	1918	1699	1999	1866	1347	1665	1363	2460	3143	1871	3924	1665	1691	1970	2896	3856	2574	3049	3178	3219	1284	1725	1688	1327	1312	1788	1292	1354	2087	2971	2753	3702	3246	2959	4126	3403	1331	1553	1066	1526	1924	1190	1378	1270	1674
ENSORLG00000000565	8291	15046	10978	14746	6598	7450	7225	4942	6457	7567	7536	8057	5184	4841	7448	11410	11898	14083	16685	23889	16986	6243	6910	6446	7616	6062	8090	6751	5093	7500	12698	16655	10581	8622	19735	20215	14659	4772	5803	5817	5590	7497	6434	7744	4263	8261
ENSORLG00000000568	321	288	240	298	269	170	293	199	345	467	337	281	225	259	288	546	329	488	613	438	408	296	275	200	396	250	304	275	241	280	504	497	564	353	755	580	417	235	189	343	217	180	316	275	246	235
ENSORLG00000000569	0	0	0	7	0	0	0	0	0	0	0	1	1	1	0	0	0	2	0	0	0	0	0	0	0	0	0	0	0	0	1	0	0	0	0	4	1	1	0	0	0	1	0	0	0	0
ENSORLG00000000574	0	0	0	0	0	0	0	0	0	0	0	0	0	0	0	0	0	0	0	0	0	0	0	0	0	0	0	0	0	0	0	0	0	0	0	0	0	0	0	0	0	0	0	0	0	0
ENSORLG00000000575	0	0	0	0	0	0	0	0	0	0	0	0	0	0	0	0	0	0	0	0	0	0	0	0	0	0	0	0	0	0	0	0	0	0	0	0	2	0	0	0	0	0	0	0	0	0
ENSORLG00000000576	3	7	5	9	3	5	0	1	7	2	2	9	11	4	9	3	8	14	4	4	12	7	7	9	5	7	12	9	2	1	5	10	16	3	22	7	5	8	4	2	6	9	1	8	4	4
ENSORLG00000000577	467	430	443	476	290	249	348	262	444	533	512	427	353	441	486	688	617	893	851	658	602	415	514	452	624	409	450	520	334	379	715	672	918	728	1017	988	965	443	391	588	336	276	507	456	446	345
ENSORLG00000000578	2	3	13	6	0	5	0	1	0	4	0	18	0	0	0	0	0	0	0	0	2	0	0	0	0	0	0	0	0	0	0	0	4	0	0	0	0	0	0	0	1	0	1	0	0	0
ENSORLG00000000580	47	53	23	43	46	52	52	64	71	78	58	76	58	28	43	113	85	135	79	72	47	63	70	68	86	76	78	67	49	60	111	67	77	99	87	55	88	76	33	62	64	44	63	70	71	45
ENSORLG00000000583	110	77	73	243	39	49	182	134	160	126	146	98	192	91	33	100	144	187	60	249	270	95	153	149	125	129	156	46	95	97	136	151	230	214	161	244	164	75	64	135	102	97	75	40	46	103
ENSORLG00000000586	528	422	374	445	357	335	433	350	295	642	375	504	426	436	371	641	603	839	560	411	546	305	303	369	470	260	549	358	290	318	657	429	642	657	746	630	716	327	170	371	336	268	388	297	318	467
ENSORLG00000000588	12	6	6	8	8	6	5	5	9	13	7	28	13	6	13	15	13	16	6	11	15	9	13	14	6	4	14	5	8	5	19	17	15	6	26	21	22	11	13	12	15	9	5	1	12	10
ENSORLG00000000590	1241	1695	1411	1727	748	759	826	579	1124	1229	1111	1263	539	648	683	1782	1844	2252	2224	3005	2142	759	1012	856	953	773	886	945	818	1179	1949	2070	1804	1628	2826	2620	2252	721	871	800	704	1074	904	854	685	1057
ENSORLG00000000591	0	0	0	0	0	0	0	0	0	0	0	0	0	0	0	0	0	0	0	0	0	0	0	0	0	0	0	0	0	0	0	0	0	0	0	0	0	0	0	0	0	0	0	0	0	0
ENSORLG00000000592	6	9	8	14	2	0	2	2	22	49	21	11	17	2	11	64	103	120	43	253	154	14	116	8	19	3	45	50	36	20	283	201	220	521	164	619	286	6	98	2	11	125	16	44	8	20
ENSORLG00000000594	0	0	0	0	0	0	0	0	0	0	0	0	0	0	0	0	0	0	0	0	0	0	0	0	0	0	0	0	0	0	0	0	0	0	0	0	0	0	0	0	0	0	0	0	0	0
ENSORLG00000000595	0	0	2	0	0	0	0	0	1	0	2	0	0	0	0	0	1	1	0	0	1	0	0	0	0	0	0	0	0	0	0	0	0	0	0	0	0	0	0	0	0	0	0	0	0	0
ENSORLG00000000599	111	122	93	135	78	92	37	92	127	189	130	274	79	56	86	179	151	205	226	338	311	123	183	159	114	149	111	199	139	132	217	197	248	218	274	192	253	225	141	209	119	91	90	92	161	79
ENSORLG00000000600	199	175	149	200	167	225	218	192	236	302	254	324	187	200	287	276	314	280	256	252	333	161	176	197	243	180	306	224	197	145	366	329	422	311	484	449	440	217	172	229	155	166	152	172	160	182
ENSORLG00000000601	1	3	0	0	4	0	1	16	0	0	0	0	0	0	7	2	0	0	0	0	0	0	0	0	0	0	0	3	0	1	1	0	0	0	0	0	2	0	4	0	0	0	1	0	15	0
ENSORLG00000000602	0	0	0	0	1	0	0	0	0	0	0	0	0	0	0	0	0	0	1	0	0	0	0	0	0	0	0	0	0	0	0	2	0	1	0	0	0	0	0	1	0	0	0	0	0	0
ENSORLG00000000603	236	143	197	123	293	250	82	115	166	266	133	473	76	104	234	304	238	313	363	314	149	188	137	174	102	150	152	127	105	206	413	186	212	234	214	289	178	142	192	111	100	212	82	154	189	127
ENSORLG00000000605	0	0	0	0	0	0	0	2	0	0	0	0	0	0	0	0	0	0	0	0	0	0	0	0	0	0	0	0	0	0	0	0	0	0	0	0	0	0	0	0	0	0	0	0	0	0
ENSORLG00000000606	17	15	9	11	15	1	2	10	17	12	2	13	12	3	3	13	18	25	4	28	31	6	21	4	12	8	3	6	15	3	34	36	25	22	15	15	12	8	0	15	12	22	8	15	9	6
ENSORLG00000000607	6371	8548	7867	8665	5008	4826	5040	3879	5046	5322	5144	5484	3420	3584	4964	8379	8673	10480	10675	13081	11395	4261	5001	4596	5015	4324	5794	4653	3812	4957	8451	9874	8606	6664	13710	12263	10888	3743	4196	4383	3821	5814	4951	5365	3944	5634
ENSORLG00000000608	20	19	16	21	25	21	8	15	23	23	18	36	13	9	29	49	20	25	10	35	22	15	28	19	20	16	26	17	12	22	31	29	37	19	19	28	35	25	21	12	14	15	14	19	22	15
ENSORLG00000000610	10	13	13	26	6	14	7	7	17	30	30	19	13	38	16	32	22	18	30	25	32	7	26	10	7	13	19	26	18	10	54	24	30	32	54	35	38	11	17	19	11	23	19	16	16	17
ENSORLG00000000611	494	533	422	493	405	476	426	377	487	763	646	642	378	394	551	824	675	895	545	654	686	348	437	447	458	311	632	484	377	352	788	883	700	669	1059	936	782	453	425	545	380	329	370	404	432	418
ENSORLG00000000613	171	189	155	200	216	179	175	161	157	159	106	308	139	98	121	282	301	344	279	576	292	178	195	235	140	234	145	238	160	168	297	245	330	298	263	271	323	230	148	191	130	148	146	154	230	156
ENSORLG00000000614	192	193	212	303	237	220	154	187	315	294	241	432	191	215	322	395	386	379	358	670	463	272	321	254	270	206	338	215	211	218	420	523	418	310	424	526	360	287	231	169	218	438	155	214	246	180
ENSORLG00000000615	4	2	26	3	4	2	2	0	1	4	0	12	0	0	0	0	1	1	10	0	6	0	0	1	0	0	0	0	0	0	0	0	4	6	1	0	0	1	0	1	0	0	0	1	1	0
ENSORLG00000000616	0	0	0	0	0	0	0	0	0	0	0	0	0	0	1	2	0	0	0	0	0	0	0	0	0	0	0	0	0	1	0	0	0	0	0	0	0	1	0	0	0	1	0	0	0	0
ENSORLG00000000619	6	1	3	0	3	2	1	2	3	2	3	14	0	2	2	8	7	1	2	2	1	4	1	0	3	8	10	4	0	2	11	1	8	0	2	0	5	2	2	0	0	1	1	0	1	0
ENSORLG00000000620	2	0	0	0	0	0	0	0	1	2	0	0	1	0	1	12	7	4	1	1	1	1	3	0	0	0	1	0	0	0	0	0	2	0	0	0	0	0	0	0	2	1	0	1	0	1
ENSORLG00000000621	0	1	0	2	0	0	0	0	0	0	0	0	0	0	0	0	3	0	0	0	5	0	0	0	0	0	0	0	0	0	0	0	0	0	0	0	0	0	0	0	0	0	0	0	0	0
ENSORLG00000000622	216	188	153	193	166	133	168	157	162	237	218	207	223	188	247	240	271	300	286	217	368	170	208	180	220	169	185	181	190	203	276	300	252	260	322	412	326	175	180	219	143	123	207	191	265	194
ENSORLG00000000623	0	0	0	0	0	0	0	2	0	0	0	0	0	0	1	0	0	1	0	0	0	0	0	0	0	0	0	0	0	0	1	0	2	0	1	0	0	0	1	0	0	0	0	0	0	0
ENSORLG00000000624	110	125	112	141	78	141	139	106	148	205	146	187	184	132	150	250	351	248	207	189	226	120	134	146	136	125	153	124	88	110	227	229	274	202	201	249	211	166	125	131	125	149	100	116	141	133
ENSORLG00000000625	91	79	108	104	78	73	71	58	114	171	103	158	80	148	156	203	152	186	146	195	163	121	146	131	128	67	139	136	99	109	228	175	183	117	185	284	221	124	104	137	104	139	107	89	59	96
ENSORLG00000000626	22	26	37	28	31	28	29	27	25	15	9	33	17	13	10	25	50	25	31	35	48	11	16	18	16	26	30	22	10	17	16	11	41	34	29	30	23	27	23	24	19	27	21	38	54	22
ENSORLG00000000628	53	41	48	26	19	26	21	22	17	52	48	57	16	27	41	55	49	88	34	99	62	37	47	38	8	36	27	53	16	18	90	81	62	62	51	45	49	54	23	33	21	36	19	17	27	24
ENSORLG00000000631	0	0	0	0	0	0	0	0	0	0	0	0	0	0	0	0	0	0	0	0	0	0	0	0	0	0	0	0	0	0	0	0	0	0	0	0	0	0	0	0	0	0	0	0	0	0
ENSORLG00000000633	0	0	0	0	0	0	0	0	0	0	0	0	0	0	0	0	0	0	0	0	0	0	0	0	0	0	0	0	0	0	0	0	0	0	0	0	0	0	0	0	0	0	1	0	0	0
ENSORLG00000000634	114	98	126	116	90	76	103	83	112	121	145	146	115	162	128	109	155	167	174	126	152	101	136	102	95	95	106	111	98	100	170	172	152	164	145	160	165	111	85	93	76	106	71	100	119	115
ENSORLG00000000636	5	16	4	20	2	0	0	0	17	15	5	10	4	3	3	11	121	10	14	6	27	7	8	6	12	8	7	4	4	3	23	3	16	18	19	12	8	8	0	3	12	3	6	2	5	4
ENSORLG00000000638	349	520	617	588	319	294	363	267	390	351	300	606	436	308	413	590	620	509	748	657	801	359	366	313	393	365	472	329	286	394	439	632	745	587	744	731	646	370	340	305	255	426	283	420	365	364
ENSORLG00000000639	23	18	13	22	6	0	0	5	55	40	107	12	9	0	25	29	48	6	1	20	42	16	15	5	8	5	42	16	7	9	8	11	29	105	27	14	13	30	2	18	33	15	1	1	33	6
ENSORLG00000000640	106	128	135	159	78	95	76	73	149	203	139	183	82	124	152	174	179	233	173	277	252	141	110	108	143	111	135	130	88	92	211	208	153	152	214	260	215	130	107	157	117	140	91	110	106	94
ENSORLG00000000642	0	1	0	0	0	0	0	0	0	0	0	0	0	0	0	0	5	1	0	0	2	0	0	0	1	1	0	0	0	2	0	0	0	0	1	0	0	0	0	0	1	0	0	0	2	0
ENSORLG00000000644	0	0	0	0	0	0	0	0	0	0	0	0	0	0	0	0	0	0	0	0	0	0	0	0	0	0	0	0	0	0	0	0	0	0	0	0	0	0	0	0	0	0	0	0	0	0
ENSORLG00000000645	3	0	1	0	0	0	0	0	0	1	0	0	3	0	0	1	1	0	3	0	4	1	0	2	0	1	0	5	0	0	3	0	1	0	1	1	2	2	1	2	0	0	1	0	0	2
ENSORLG00000000647	14	35	23	21	15	14	19	8	17	12	16	45	19	28	24	29	28	41	27	31	39	9	11	22	9	20	19	13	15	14	29	26	28	27	25	24	14	17	17	14	8	25	10	9	17	11
ENSORLG00000000648	264	218	190	274	153	152	176	165	217	297	181	302	228	220	243	317	310	365	341	326	387	193	200	246	239	214	260	189	162	181	340	379	388	360	428	411	423	256	177	256	182	163	154	189	192	183
ENSORLG00000000650	178	134	115	140	96	104	66	92	181	152	144	213	114	141	161	235	191	255	164	218	201	120	147	153	131	121	151	109	84	113	204	212	235	255	142	280	190	116	91	107	116	120	81	109	113	79
ENSORLG00000000651	124	101	132	107	70	80	90	71	106	139	136	118	89	117	137	169	112	224	201	242	223	75	70	45	115	58	84	96	81	75	194	203	193	155	242	204	194	69	72	83	94	95	95	90	83	104
ENSORLG00000000652	237	175	143	124	120	127	131	113	205	214	171	199	112	136	163	353	245	336	283	384	317	172	150	184	226	173	197	185	179	111	379	261	297	269	335	277	316	199	128	205	111	155	186	201	195	156
ENSORLG00000000653	0	0	0	2	0	0	0	0	0	0	0	0	0	0	0	0	1	0	0	0	0	0	0	0	0	1	0	0	0	0	0	0	0	0	0	0	0	0	0	0	0	0	0	0	0	0
ENSORLG00000000654	0	0	0	1	0	0	0	0	0	0	0	0	0	0	0	0	1	0	1	0	0	0	0	0	0	0	0	0	0	0	0	0	0	0	0	0	0	0	0	0	0	0	0	0	0	0
ENSORLG00000000655	2	2	3	8	1	1	2	0	0	1	1	2	2	0	1	1	2	1	0	0	4	2	0	0	0	2	1	1	0	0	2	8	1	4	1	1	5	1	0	3	1	0	0	0	2	0
ENSORLG00000000656	51	32	51	56	47	22	45	35	44	60	35	75	37	24	40	79	50	64	45	97	93	30	53	34	34	33	47	35	20	50	72	98	73	54	92	112	62	29	25	32	29	49	26	36	47	34
ENSORLG00000000659	37	37	44	75	37	51	34	34	71	53	61	83	56	32	54	72	62	126	50	89	46	41	54	40	33	25	55	49	36	45	68	92	71	88	68	77	56	36	20	61	31	43	29	49	30	39
ENSORLG00000000661	0	4	1	4	0	1	1	0	0	0	1	0	0	0	0	5	3	0	0	0	0	1	2	7	0	0	2	0	0	0	2	0	0	0	1	1	0	0	0	2	0	0	2	1	1	0
ENSORLG00000000662	11	19	9	13	6	3	6	9	5	14	12	19	3	4	8	20	26	25	14	14	9	4	8	8	5	8	9	8	5	4	23	6	14	12	11	11	8	12	5	5	5	0	4	1	5	9
ENSORLG00000000664	2	0	0	0	0	0	0	0	0	0	0	0	0	0	0	5	0	0	0	0	0	0	0	0	0	0	1	0	0	0	0	0	0	0	0	0	0	0	0	0	0	0	0	0	0	0
ENSORLG00000000665	36	53	35	48	34	27	27	38	52	57	33	52	45	32	74	77	62	77	50	60	66	27	30	30	40	29	50	42	41	29	93	65	79	65	88	90	72	50	37	47	33	26	25	19	38	38
ENSORLG00000000668	2	0	10	9	1	2	0	4	0	3	3	9	3	2	2	12	11	3	6	4	7	5	4	2	5	11	3	5	10	9	8	2	7	4	1	1	11	5	4	7	2	3	4	3	1	2
ENSORLG00000000669	0	0	0	7	0	0	1	0	0	0	0	0	1	0	0	0	0	0	0	0	7	0	0	0	0	0	0	0	0	0	0	0	0	0	0	0	0	0	0	0	0	0	0	0	0	0
ENSORLG00000000671	35	26	35	44	36	32	14	25	39	61	27	64	32	18	39	49	55	38	41	47	82	35	46	30	42	36	32	21	33	37	31	48	94	48	39	62	59	41	34	31	33	50	27	36	30	35
ENSORLG00000000672	88	84	90	97	84	58	58	79	88	180	116	118	74	81	122	113	134	124	133	146	150	76	65	99	92	66	103	66	65	42	160	129	139	109	163	173	157	83	72	99	82	62	60	78	91	69
ENSORLG00000000674	0	0	0	1	0	0	0	0	0	0	0	0	0	0	0	1	0	0	0	0	0	1	0	0	0	1	0	0	0	0	0	0	1	0	0	0	0	0	0	0	0	1	0	0	0	0
ENSORLG00000000675	3	0	8	18	4	1	12	6	7	9	9	8	6	0	0	0	15	5	8	1	21	10	7	0	0	3	0	6	0	16	7	9	18	2	16	21	12	7	5	17	7	9	0	5	5	8
ENSORLG00000000676	47	90	96	144	53	49	62	27	102	70	60	175	77	53	97	40	80	87	78	179	129	42	47	78	44	36	56	45	37	40	70	69	78	55	30	202	61	53	53	46	47	93	23	52	40	34
ENSORLG00000000677	0	0	0	9	0	0	0	0	0	0	0	1	0	0	0	2	0	0	0	0	0	0	0	0	0	0	0	0	0	0	0	0	0	1	0	0	0	0	0	0	0	0	0	0	0	0
ENSORLG00000000678	1	1	1	7	2	4	1	2	4	6	4	7	17	11	2	6	1	1	10	5	0	3	0	3	2	2	1	2	2	3	0	4	11	4	8	1	0	1	1	2	1	0	2	2	1	3
ENSORLG00000000679	8	0	10	1	3	1	2	4	2	1	9	7	5	4	8	7	2	5	4	5	9	4	3	10	5	2	3	1	6	4	6	13	4	5	1	12	5	2	4	8	5	8	1	2	2	3
ENSORLG00000000680	2	3	2	1	1	0	3	0	3	0	2	4	0	0	1	3	0	4	4	3	1	0	7	0	1	1	1	3	0	0	0	1	4	5	2	7	5	0	3	8	2	1	0	0	5	0
ENSORLG00000000681	14	0	15	36	0	6	2	0	10	3	1	2	5	0	1	1	5	4	42	3	1	10	6	7	0	1	5	25	2	2	0	1	2	18	5	1	5	1	11	1	11	0	1	0	1	0
ENSORLG00000000682	0	1	5	2	0	0	0	0	0	2	1	1	0	0	0	0	1	0	0	0	0	0	0	1	0	0	0	2	0	0	0	0	0	0	0	1	2	0	0	0	0	0	0	0	0	0
ENSORLG00000000683	161	158	177	212	176	146	138	100	222	207	222	286	126	144	166	234	309	274	252	237	320	154	191	171	157	170	204	153	161	154	238	258	314	281	325	365	250	167	130	206	118	148	138	127	187	171
ENSORLG00000000685	47	17	37	39	18	19	15	22	18	36	13	68	25	36	23	43	48	57	40	33	83	30	38	27	41	40	45	19	16	17	29	22	32	50	58	59	35	29	20	23	26	28	22	20	28	24
ENSORLG00000000686	31	16	22	35	7	14	3	7	24	59	16	83	15	17	17	11	27	17	37	22	26	11	17	8	11	16	21	13	17	15	17	21	36	25	10	64	25	15	10	10	14	17	10	7	15	7
ENSORLG00000000688	11	1	11	11	0	1	1	0	0	5	1	6	14	1	1	5	0	0	5	0	0	7	1	8	1	0	3	4	1	0	2	2	1	20	0	3	5	4	1	0	10	0	2	0	2	5
ENSORLG00000000692	509	525	597	340	569	467	702	440	548	585	795	665	657	1074	1059	746	628	1287	1243	719	792	460	580	758	863	550	846	711	423	528	1064	1253	1137	1177	1156	1205	1360	742	695	730	524	464	609	827	395	518
ENSORLG00000000693	1	0	0	0	0	0	0	0	1	2	0	0	0	0	0	0	0	0	0	0	0	0	0	0	0	0	0	0	0	0	0	0	0	0	0	0	0	0	0	0	0	2	0	0	1	0
ENSORLG00000000694	0	0	0	0	0	0	0	0	0	0	0	0	0	0	0	0	0	0	0	0	0	0	0	0	0	1	0	0	0	0	0	0	0	0	0	0	0	0	0	0	0	0	0	0	0	0
ENSORLG00000000696	0	0	0	0	0	0	0	0	0	0	0	0	0	0	0	0	0	0	0	0	0	0	0	0	0	0	0	0	0	0	0	0	0	0	0	0	0	0	0	0	0	0	0	0	0	0
ENSORLG00000000697	0	0	0	2	0	0	0	0	0	0	0	1	0	0	1	0	2	0	0	0	0	0	0	0	0	0	0	0	0	0	0	0	0	0	0	0	0	0	0	0	0	0	0	0	1	0
ENSORLG00000000698	96	92	87	112	60	51	36	44	70	115	87	115	35	27	56	113	167	114	66	91	158	102	99	42	71	86	49	76	116	48	111	69	113	114	103	109	153	90	51	97	49	43	67	30	69	112
ENSORLG00000000700	132	142	137	165	109	119	85	72	175	164	150	237	110	98	141	205	210	193	135	228	215	111	137	105	113	102	210	100	86	94	253	267	250	220	254	335	190	123	111	131	92	125	76	75	114	100
ENSORLG00000000702	14	1	13	2	5	0	0	3	1	10	0	2	0	0	0	0	4	3	0	1	7	1	0	2	0	3	0	0	0	3	0	0	2	3	0	3	1	2	0	0	0	2	0	0	0	0
ENSORLG00000000703	0	0	0	3	0	0	0	0	0	0	0	0	0	1	0	0	0	0	0	0	0	0	0	0	0	0	0	0	0	0	1	0	0	0	0	0	0	0	0	0	0	0	0	0	0	0
ENSORLG00000000704	13	103	215	220	103	79	16	71	123	126	102	207	118	1	201	139	257	524	171	336	398	57	74	226	2	77	199	69	175	154	257	362	5	5	452	187	213	38	56	2	50	86	75	9	138	178
ENSORLG00000000705	0	3	2	5	2	1	0	0	2	3	0	0	4	0	0	7	13	40	4	0	6	0	1	0	0	0	1	0	0	0	16	6	3	10	8	3	6	0	0	1	0	1	0	0	1	0
ENSORLG00000000706	0	0	0	0	0	0	0	0	0	0	0	0	0	0	0	0	0	0	1	0	0	0	0	0	0	0	0	0	0	0	0	0	0	0	0	0	0	0	0	0	0	1	0	0	0	0
ENSORLG00000000707	3724	4489	3419	3009	3826	3737	3150	2717	2921	3552	3016	4365	2559	2530	3340	6077	3497	6548	5311	5388	5180	3812	3721	3597	3528	4262	4077	3194	2750	3359	5425	5463	6065	4841	6223	5868	4976	4463	2471	4820	2628	2493	2512	2665	4001	2080
ENSORLG00000000708	2	0	2	0	0	0	0	0	3	1	0	0	0	0	2	1	1	1	0	0	0	0	0	0	0	2	0	1	0	1	1	0	0	2	0	2	0	1	0	0	0	0	1	1	0	0
ENSORLG00000000709	93	70	124	102	44	52	62	78	81	108	100	118	81	87	77	116	110	141	98	156	153	97	99	95	103	92	130	85	73	77	117	133	165	115	179	130	119	78	70	83	70	90	74	95	88	93
ENSORLG00000000713	11	11	34	40	21	30	21	10	38	34	23	60	26	44	45	28	20	34	20	56	32	26	22	52	17	4	37	18	9	15	46	62	29	38	33	83	28	25	26	13	21	46	12	16	17	16
ENSORLG00000000715	10	13	15	20	9	10	3	4	11	16	22	21	16	12	11	29	29	13	14	6	19	11	27	13	18	13	14	30	12	17	27	32	16	21	23	25	23	16	10	12	12	8	10	11	15	10
ENSORLG00000000718	83	54	62	90	41	29	38	21	69	98	56	75	30	23	45	88	116	90	62	137	101	59	57	56	44	51	61	34	37	32	112	73	94	114	103	180	81	71	42	52	49	54	30	29	47	47
ENSORLG00000000719	0	0	0	0	0	0	0	0	0	0	0	0	0	0	0	0	0	0	0	0	0	0	0	0	0	0	0	0	0	0	0	0	1	0	0	0	0	0	0	0	0	0	0	0	0	0
ENSORLG00000000720	104	118	105	107	56	83	88	61	109	137	93	120	97	96	114	121	127	143	152	161	187	60	95	99	96	83	96	60	86	67	139	107	129	138	152	217	145	118	86	98	70	90	78	68	93	67
ENSORLG00000000721	1	1	0	6	0	3	0	1	0	1	2	2	0	0	1	1	0	1	9	4	6	1	3	2	2	5	3	4	3	1	0	3	0	2	0	2	1	16	0	5	3	0	0	0	1	2
ENSORLG00000000723	0	0	0	0	0	0	0	0	0	0	0	0	0	0	0	0	0	0	0	0	3	0	0	0	0	0	0	0	0	0	0	0	0	0	0	0	0	0	0	0	0	0	0	1	0	0
ENSORLG00000000724	396	393	394	401	269	294	251	225	319	425	355	542	270	263	315	506	501	480	435	509	631	314	314	323	310	264	386	281	247	319	503	514	543	435	549	727	616	318	283	367	264	374	242	343	335	332
ENSORLG00000000725	0	0	0	0	0	0	0	0	0	0	0	0	0	0	0	0	0	0	0	0	0	0	0	0	0	0	1	0	0	0	0	0	0	2	0	0	1	0	0	0	0	0	0	0	0	0
ENSORLG00000000726	172	159	111	137	80	63	77	111	307	364	194	240	137	145	220	288	283	288	233	331	234	148	188	178	202	136	158	191	254	238	387	220	323	385	363	337	344	161	172	145	206	165	146	128	119	201
ENSORLG00000000727	19	7	11	22	20	18	22	9	19	13	13	16	16	5	17	27	22	36	19	40	26	8	15	13	7	6	15	22	16	11	28	20	34	33	26	17	18	12	8	5	15	16	16	21	19	17
ENSORLG00000000729	0	0	0	4	0	0	0	0	0	0	0	0	0	0	0	0	0	0	0	0	0	0	0	0	0	0	0	0	0	0	0	0	0	0	0	0	0	0	0	0	0	0	0	0	0	0
ENSORLG00000000733	0	0	0	2	0	0	0	0	1	0	0	0	0	0	0	0	0	0	0	0	1	0	1	0	0	0	0	0	0	0	1	0	0	0	0	1	0	0	0	0	0	0	0	0	3	0
ENSORLG00000000737	66	68	54	61	42	47	50	33	64	78	63	96	36	57	79	46	101	101	93	79	101	40	47	63	70	44	66	34	27	25	86	89	74	75	103	128	72	56	37	47	32	50	38	48	47	45
ENSORLG00000000740	76	91	94	87	65	56	66	60	113	106	89	109	56	70	117	147	133	185	148	199	140	81	68	88	86	75	88	59	82	56	164	215	131	137	176	150	156	77	51	52	65	79	60	70	73	91
ENSORLG00000000741	0	0	0	0	0	0	0	0	0	0	0	0	0	0	0	0	0	0	0	0	0	0	0	0	0	0	0	0	0	0	0	0	0	0	0	0	0	0	0	0	0	0	0	0	0	0
ENSORLG00000000742	42	37	19	35	32	44	35	35	31	40	43	46	32	45	53	85	66	57	106	56	111	48	67	39	60	50	47	61	42	43	63	90	69	82	107	62	72	46	34	55	44	27	37	42	64	31
ENSORLG00000000744	364	344	84	384	67	35	60	52	329	113	125	444	691	26	60	108	418	597	337	111	504	32	64	48	58	389	283	54	37	139	325	383	693	832	298	180	114	305	118	45	52	217	35	51	174	36
ENSORLG00000000746	636	678	748	809	475	437	537	400	814	811	882	765	593	401	712	959	897	1222	839	1031	1093	522	495	607	680	478	688	554	462	452	1074	1069	1085	799	1131	1437	1017	536	605	710	399	517	406	604	473	462
ENSORLG00000000747	13	19	5	14	6	14	6	7	12	17	6	23	8	4	15	11	22	45	26	8	34	6	16	13	13	10	2	10	12	10	27	5	8	17	11	33	16	13	18	13	4	5	7	14	0	12
ENSORLG00000000748	1	0	0	0	0	0	0	0	0	0	0	0	2	0	0	0	0	0	0	0	0	0	0	0	0	0	0	0	0	0	1	0	0	0	0	0	0	0	0	0	0	0	0	0	0	0
ENSORLG00000000751	53	40	61	69	38	44	31	26	47	63	45	107	36	49	49	64	84	84	83	123	119	51	59	68	54	73	58	47	43	56	85	73	75	74	83	113	73	50	51	72	55	65	34	33	46	45
ENSORLG00000000752	128	226	159	404	127	140	349	218	299	337	230	237	420	245	193	235	240	315	186	467	475	171	256	244	248	232	327	127	257	117	229	348	530	366	386	434	353	131	126	240	183	238	190	103	122	215
ENSORLG00000000753	1	1	0	2	1	1	0	1	0	0	1	0	0	0	1	0	3	1	0	0	0	2	0	0	0	0	0	0	0	2	0	0	1	0	0	0	1	0	0	0	0	0	0	0	0	0
ENSORLG00000000754	73	85	178	166	114	119	114	91	99	96	81	120	85	56	100	187	166	173	134	187	213	117	84	97	92	123	100	111	120	121	119	99	168	115	106	168	166	149	66	137	66	91	74	71	151	142
ENSORLG00000000756	0	0	0	2	0	0	0	0	0	0	0	0	0	0	0	0	0	0	0	0	0	0	0	0	0	0	0	0	0	0	0	0	0	0	0	0	0	1	0	1	0	0	0	0	0	0
ENSORLG00000000757	108	104	79	164	58	92	67	49	221	172	126	152	105	98	96	210	241	290	211	246	212	102	165	132	157	84	163	121	102	121	266	161	233	179	257	210	287	120	79	91	109	74	75	96	87	79
ENSORLG00000000758	0	0	0	2	0	0	0	0	1	0	0	0	0	0	0	0	6	0	2	0	0	0	0	0	0	1	0	0	1	0	2	0	0	1	0	0	0	0	0	0	0	0	0	0	0	0
ENSORLG00000000760	136	131	103	149	133	93	123	125	156	152	132	154	161	167	196	194	205	221	219	196	220	137	162	157	207	152	197	147	124	100	214	258	232	220	283	250	232	144	117	180	112	104	131	153	121	126
ENSORLG00000000761	52	61	54	138	20	50	29	24	45	60	29	84	59	28	63	137	70	173	93	105	107	54	58	38	46	34	57	57	65	44	177	92	120	64	146	111	163	62	59	38	48	61	45	37	41	64
ENSORLG00000000762	0	1	0	2	0	0	1	0	0	1	0	0	0	0	0	4	0	0	2	0	1	0	1	0	0	0	0	0	1	0	0	0	5	2	0	1	0	0	0	0	0	0	0	0	1	0
ENSORLG00000000763	0	0	0	2	1	0	0	0	1	0	0	0	0	0	0	0	0	0	0	0	0	0	0	0	0	0	0	0	0	0	0	0	0	0	1	0	0	1	0	0	0	0	0	1	0	0
ENSORLG00000000765	47	32	46	58	37	43	24	38	62	66	60	93	48	52	67	106	76	86	63	147	90	67	64	63	47	39	92	47	42	47	81	86	77	77	80	111	77	52	47	46	49	80	34	33	48	47
ENSORLG00000000766	1161	1875	1357	1625	3669	3009	2020	1926	979	1812	2275	1506	1276	2233	2394	1960	3497	4682	8864	4996	2753	661	2662	939	1827	2913	609	1542	3634	1254	3800	3889	1952	3828	8631	6896	7397	1176	2897	1765	1323	905	776	1859	3678	2097
ENSORLG00000000767	363	603	442	337	373	225	482	296	500	590	452	625	406	452	527	585	636	937	654	1271	873	294	415	582	534	375	560	369	386	371	921	867	1082	809	768	814	588	511	414	555	259	436	308	453	456	414
ENSORLG00000000768	382	386	348	286	499	620	307	464	550	709	439	914	552	668	795	753	635	678	1063	752	684	696	564	569	725	475	691	638	507	565	780	809	848	756	956	850	958	813	481	472	612	429	505	698	544	469
ENSORLG00000000769	0	0	0	1	0	0	0	0	1	1	1	1	0	0	0	0	0	0	0	0	3	0	1	0	0	0	0	0	0	0	0	0	0	0	1	2	0	0	1	0	0	0	0	0	0	0
ENSORLG00000000770	68	53	33	67	51	29	38	45	115	90	71	44	68	44	84	110	89	101	129	78	59	69	26	47	84	42	34	56	65	54	142	78	132	56	107	62	161	85	37	155	52	37	30	36	42	48
ENSORLG00000000771	42	44	32	63	41	37	37	13	52	50	56	91	36	51	53	59	57	56	93	115	117	48	43	70	38	117	80	27	45	30	64	83	67	82	58	149	87	54	43	27	52	62	24	23	38	26
ENSORLG00000000772	0	0	0	0	0	0	2	0	0	0	0	0	0	0	0	0	0	0	0	3	0	0	0	0	0	0	2	1	0	0	0	0	2	2	0	0	0	0	0	0	0	0	0	0	0	0
ENSORLG00000000773	0	0	0	2	0	0	0	0	0	0	1	1	0	0	0	0	0	2	3	0	0	0	0	0	0	0	0	0	0	0	0	2	1	0	0	1	0	0	0	0	0	0	0	1	0	0
ENSORLG00000000774	245	187	158	257	171	167	182	153	349	335	168	465	238	278	287	345	322	349	201	577	362	179	173	226	129	117	206	127	120	159	318	352	347	318	237	428	259	156	166	172	116	400	115	158	149	140
ENSORLG00000000775	2	5	0	7	2	2	0	0	1	1	6	3	1	1	1	4	2	6	3	7	1	1	2	1	3	3	4	0	2	2	6	2	4	6	5	1	10	2	0	1	3	4	1	0	1	3
ENSORLG00000000776	0	0	0	0	0	0	0	0	0	0	0	0	0	0	0	0	0	0	0	0	3	0	0	0	0	0	0	0	0	0	0	0	0	0	0	0	0	0	0	0	0	0	0	0	0	0
ENSORLG00000000778	84	45	50	75	42	50	33	39	120	106	85	84	51	38	51	148	116	95	102	106	101	65	61	62	55	57	64	64	36	65	83	139	121	117	113	102	141	69	59	77	45	71	38	36	92	71
ENSORLG00000000780	426	420	373	398	286	327	300	313	454	601	454	527	370	286	420	585	608	652	575	586	635	306	403	393	385	349	441	378	359	366	667	625	861	758	672	667	675	432	367	486	294	319	273	342	398	360
ENSORLG00000000781	32	22	17	20	6	15	23	9	29	76	34	32	41	61	27	16	38	61	37	13	53	22	15	38	29	22	20	8	9	17	65	20	23	19	41	52	39	21	18	44	14	10	16	5	20	14
ENSORLG00000000782	0	1	0	0	0	0	0	0	0	0	0	0	0	0	0	0	0	0	0	0	0	0	0	0	0	0	0	0	0	0	0	0	0	0	0	2	0	0	0	0	0	0	0	0	0	0
ENSORLG00000000785	3286	2689	4116	3905	2090	2730	1223	1656	2908	2848	3014	4526	2169	2961	3276	1947	2688	2025	3150	2870	4281	1727	977	2694	1031	2577	966	1001	1124	1027	1821	2220	1880	1152	2204	2598	2264	2909	1289	2113	1139	1490	1075	1082	1939	1432
ENSORLG00000000786	5	3	4	8	1	6	0	1	0	2	2	48	2	0	0	2	2	0	12	0	2	1	0	0	0	1	0	1	0	2	0	2	3	0	2	4	0	4	0	0	2	1	4	0	2	0
ENSORLG00000000787	199	190	178	238	176	159	197	167	248	318	182	390	171	169	221	333	279	381	317	433	343	150	164	231	170	136	229	164	118	150	332	365	361	262	402	571	393	151	144	139	154	205	134	173	126	155
ENSORLG00000000788	550	282	117	180	670	746	1042	570	469	415	190	767	57	972	93	239	138	27	253	15	9	191	56	46	184	167	15	57	32	11	3	7	269	225	20	107	84	396	36	470	130	52	145	163	550	38
ENSORLG00000000790	143	151	131	191	100	100	113	112	177	170	134	295	154	168	233	176	171	336	209	272	203	88	145	145	131	108	134	93	78	107	192	232	195	150	184	290	213	123	99	125	93	132	96	143	113	100
ENSORLG00000000791	161	155	133	181	123	93	134	84	150	195	169	174	117	94	110	204	217	102	263	338	324	131	144	90	132	120	111	127	102	114	209	204	185	142	303	306	251	120	97	106	162	118	93	109	127	161
ENSORLG00000000792	2	0	2	1	1	4	0	1	0	2	0	2	0	1	0	1	3	2	2	5	5	3	2	6	0	4	0	8	0	5	7	0	4	3	1	5	5	2	3	5	1	3	0	2	2	0
ENSORLG00000000793	19	4	11	17	13	10	8	10	21	12	12	38	16	16	28	34	22	32	10	61	37	20	22	22	13	7	20	12	15	13	22	36	34	25	30	34	19	11	15	10	19	21	4	14	8	8
ENSORLG00000000794	299	295	284	353	169	192	218	192	340	442	345	359	209	250	257	382	399	492	312	492	515	243	291	280	290	250	288	249	239	233	419	453	520	498	524	457	439	240	239	290	192	262	238	206	279	220
ENSORLG00000000795	7191	7174	7633	8270	6233	4416	6813	4273	7612	7901	6841	8165	5021	3629	4829	8071	10826	6721	12203	8601	12749	5615	5823	4055	5209	5009	4910	5633	3765	6789	9225	12985	11392	7525	19118	15600	17008	3771	3909	5825	4900	6382	6817	9590	5761	5424
ENSORLG00000000796	15	18	22	27	21	10	12	19	22	29	22	32	25	19	16	66	27	48	36	38	34	28	20	25	24	21	24	26	25	29	48	32	43	28	40	38	50	31	16	11	26	15	13	18	26	30
ENSORLG00000000797	0	0	0	0	0	0	0	0	0	0	0	0	0	0	0	0	0	0	0	0	1	0	0	0	0	0	0	0	0	0	0	0	0	0	0	0	0	0	0	0	0	0	0	0	0	0
ENSORLG00000000798	19	12	19	15	15	16	17	6	17	12	17	32	17	10	22	11	16	29	25	22	18	11	12	10	15	11	12	12	8	8	19	23	35	20	17	30	14	14	16	12	14	26	5	12	18	12
ENSORLG00000000799	0	0	0	0	0	0	0	0	0	0	0	0	0	0	0	0	0	0	0	0	0	0	0	0	0	0	0	0	0	0	0	0	0	0	0	0	0	0	0	0	0	0	0	0	0	0
ENSORLG00000000800	581	551	619	726	466	457	484	432	569	728	570	811	300	194	498	652	809	940	610	737	1021	465	513	423	659	500	602	449	464	473	739	1344	942	791	1314	1119	1359	442	595	805	406	395	327	392	509	460
ENSORLG00000000801	31	25	39	29	35	27	26	30	53	25	49	40	26	35	47	29	43	64	23	80	37	29	30	23	28	22	32	32	13	24	48	25	38	40	40	64	31	31	30	35	22	11	14	27	16	16
ENSORLG00000000802	19632	20408	22633	20902	22473	21384	19515	21013	16964	18931	17186	19309	13133	16717	19137	30979	22962	28155	33078	28081	28780	22060	24139	20983	24949	19907	22749	17643	18513	18023	25717	34049	30438	23151	36752	34647	36773	19873	13387	24468	18071	18221	17791	20911	17383	18449
ENSORLG00000000803	36	38	42	31	36	26	20	17	24	38	25	34	17	11	15	71	72	72	22	69	67	28	29	37	26	22	28	32	33	25	58	49	40	37	59	51	59	31	18	23	18	25	23	24	32	18
ENSORLG00000000804	187	258	318	347	182	174	155	142	240	296	296	323	201	201	258	332	238	508	345	434	432	159	186	179	194	158	293	175	155	214	310	320	319	258	383	600	370	133	173	182	135	217	159	199	148	211
ENSORLG00000000805	153	133	74	136	110	123	109	74	150	229	166	162	135	160	206	171	238	207	214	213	236	109	134	112	162	118	159	156	98	143	262	206	258	217	231	270	220	112	127	143	120	112	84	131	107	112
ENSORLG00000000806	3	2	5	23	3	2	2	1	7	1	7	4	2	3	1	14	51	1	3	3	2	2	3	9	0	2	2	0	1	3	4	3	7	6	1	4	1	3	1	8	3	0	2	0	2	3
ENSORLG00000000808	142	142	155	197	117	107	127	116	257	182	159	223	81	83	150	284	265	293	216	397	332	153	136	178	162	120	217	127	122	132	208	286	287	275	308	378	332	141	86	162	129	199	130	153	190	129
ENSORLG00000000809	0	0	0	11	0	0	0	0	0	0	0	0	0	0	0	5	5	1	0	0	1	0	0	0	1	0	0	0	0	0	0	0	0	0	0	0	0	0	0	0	0	0	0	0	0	0
ENSORLG00000000811	91	80	126	163	77	49	43	47	67	80	62	104	63	45	54	101	100	103	100	109	180	59	60	75	63	67	61	50	51	51	76	98	76	94	109	175	97	65	52	45	56	67	55	49	55	46
ENSORLG00000000812	72	99	76	129	77	102	114	66	140	152	115	160	159	53	167	249	242	188	161	144	166	85	145	90	106	77	195	91	70	154	145	134	168	243	179	238	164	59	91	78	93	225	101	154	89	111
ENSORLG00000000813	48	43	46	77	17	21	11	12	37	35	40	145	39	15	10	13	28	32	23	42	55	9	6	17	7	34	8	1	9	3	25	16	26	19	9	37	15	10	6	18	6	24	12	15	9	9
ENSORLG00000000814	892	1300	868	979	1366	1347	1239	1281	1403	1697	1355	1975	1153	735	1200	1873	1795	2177	2567	2254	1688	1405	1639	1363	1243	1189	1608	1614	1315	1278	2551	2257	2575	2244	2565	2444	2662	1236	1211	1263	1144	1226	1038	1432	1164	1123
ENSORLG00000000815	0	0	3	3	1	0	0	6	0	0	0	2	1	0	1	0	1	0	1	0	0	0	0	1	0	0	0	1	0	1	4	0	0	0	0	5	0	1	0	0	0	0	0	0	1	0
ENSORLG00000000816	23	34	28	42	29	22	25	21	9	45	40	41	33	24	43	35	41	28	31	39	60	32	36	29	26	33	44	29	30	18	43	30	53	37	55	53	53	28	28	17	17	35	32	27	30	32
ENSORLG00000000817	24	24	34	29	15	18	11	10	35	10	27	25	13	8	21	27	32	22	15	42	49	13	15	22	12	14	26	13	8	20	31	38	36	28	30	55	43	8	31	9	17	28	15	19	13	16
ENSORLG00000000822	0	0	0	2	0	0	0	1	0	0	1	0	0	0	0	5	0	0	1	0	0	0	0	0	0	0	0	0	0	0	0	1	0	3	1	1	0	1	0	2	2	0	0	0	1	0
ENSORLG00000000823	0	0	0	0	0	0	0	0	0	0	0	0	0	0	0	0	0	0	0	0	0	0	0	0	0	0	0	0	0	0	0	0	0	0	0	0	0	0	0	0	0	0	0	0	0	0
ENSORLG00000000824	1072	900	895	948	672	681	682	507	1247	1025	909	1625	537	1470	1013	1567	1261	1568	1167	2341	1548	591	691	841	982	624	650	589	574	551	1317	1506	1499	1816	1465	2329	1344	684	746	637	709	1202	694	603	685	582
ENSORLG00000000825	0	0	0	0	0	0	0	0	0	0	0	0	0	0	0	0	0	0	0	0	0	0	0	0	0	0	0	0	0	0	0	0	0	0	0	0	0	0	0	0	0	0	0	0	0	0
ENSORLG00000000826	108	110	107	133	66	66	47	57	122	120	100	140	79	89	115	198	131	189	137	193	214	105	120	95	127	100	123	118	90	93	214	262	205	182	250	204	242	112	73	123	91	81	97	61	101	72
ENSORLG00000000827	0	0	1	3	1	4	1	2	1	4	1	5	1	0	0	1	1	3	0	4	3	1	1	2	2	1	7	4	1	1	3	3	3	2	3	0	2	2	4	4	0	4	3	0	8	1
ENSORLG00000000829	31	67	66	74	52	27	56	37	45	52	30	116	69	65	100	46	72	151	85	153	80	34	39	57	35	38	71	34	14	35	78	78	55	55	66	155	71	50	62	47	27	52	34	53	30	30
ENSORLG00000000830	0	0	3	5	4	1	4	0	0	0	1	0	0	0	2	6	3	0	2	1	4	2	3	0	3	0	2	1	0	3	3	1	1	1	0	3	3	1	0	0	1	0	0	3	1	0
ENSORLG00000000833	74	62	51	86	46	40	31	31	109	90	82	118	53	66	113	67	70	97	63	207	93	41	40	53	41	30	69	37	29	44	115	78	115	89	71	187	62	34	58	55	23	94	28	51	37	33
ENSORLG00000000835	0	0	0	0	0	0	0	0	0	1	0	1	0	1	0	1	0	5	2	0	0	1	0	0	1	2	0	0	0	0	0	2	4	3	2	0	0	0	0	0	1	0	0	0	0	0
ENSORLG00000000836	0	0	0	1	0	0	0	1	0	0	0	0	0	0	0	0	1	0	0	0	0	0	0	0	0	0	0	0	0	0	4	0	0	0	0	0	0	0	0	0	0	0	0	0	0	0
ENSORLG00000000837	99	103	110	141	75	50	55	63	142	150	119	181	54	66	132	144	201	148	132	131	201	78	90	97	86	69	96	55	26	79	141	179	194	134	190	201	161	78	72	99	61	94	67	63	84	73
ENSORLG00000000838	349	767	342	510	892	800	796	570	1300	1401	1110	1852	880	1195	1463	1143	862	1819	2023	1764	898	755	1200	1018	1238	729	1410	781	559	769	2219	2592	2366	1675	2122	3184	2703	947	653	1166	702	744	833	713	647	362
ENSORLG00000000839	121	60	33	92	33	37	43	42	89	104	142	122	93	44	91	115	131	104	77	117	111	64	68	78	66	60	54	46	58	75	167	75	118	102	70	83	93	73	44	68	66	49	25	31	54	44
ENSORLG00000000840	29	24	19	50	31	22	16	19	61	39	40	70	37	8	22	49	43	55	20	95	58	27	31	40	15	23	32	21	17	35	47	67	66	68	29	53	51	23	22	17	16	39	11	30	28	20
ENSORLG00000000842	67	48	81	69	28	41	31	26	44	62	98	124	37	31	52	83	91	59	61	44	91	50	83	48	56	49	75	129	126	51	79	40	87	97	59	69	128	92	61	52	60	34	83	57	59	114
ENSORLG00000000843	1	0	1	7	0	1	0	0	0	0	0	1	0	1	0	0	2	1	3	0	0	0	1	0	0	0	1	1	1	1	0	0	1	0	1	0	1	0	0	0	0	0	0	1	0	0
ENSORLG00000000846	0	0	0	0	1	0	0	0	0	0	0	0	0	0	0	0	0	0	0	0	0	0	0	0	0	0	0	0	0	0	0	0	0	0	0	0	0	0	0	0	0	0	0	0	0	0
ENSORLG00000000847	0	0	0	1	0	0	0	0	0	0	0	0	0	0	0	3	0	0	0	0	0	0	0	0	0	0	0	1	0	0	0	0	1	0	0	0	0	0	0	0	0	0	0	0	1	0
ENSORLG00000000848	0	0	0	0	0	0	0	0	0	0	0	0	0	0	0	0	0	0	0	0	0	0	0	0	0	0	0	0	0	0	0	0	0	0	0	0	0	0	0	0	0	0	0	0	0	0
ENSORLG00000000849	466	995	916	648	746	490	1143	783	748	796	698	708	862	660	706	1326	1159	1569	1258	2425	1006	984	867	557	759	429	910	1003	753	796	1513	1303	1796	948	1387	1863	1247	445	794	516	685	1572	878	995	1042	1360
ENSORLG00000000850	97	84	95	109	103	120	83	90	116	152	108	179	90	102	145	181	152	189	121	199	220	96	100	138	130	115	129	90	102	100	163	169	209	179	204	235	196	113	107	119	84	117	65	54	115	92
ENSORLG00000000851	12	23	26	21	11	15	19	20	16	29	19	43	21	25	26	12	27	66	32	57	29	16	32	28	24	17	33	20	14	15	53	43	63	35	34	58	29	11	12	14	14	35	14	33	25	17
ENSORLG00000000852	60	49	80	66	37	28	50	51	50	62	56	63	48	41	45	86	92	126	94	120	104	53	42	40	69	63	71	77	68	86	117	109	121	70	115	154	158	63	52	74	44	47	59	61	66	79
ENSORLG00000000853	0	2	5	6	4	4	3	1	13	1	11	5	5	0	0	5	5	2	5	0	7	6	13	3	7	7	18	4	7	1	0	10	14	15	4	16	12	3	0	5	4	9	4	6	11	6
ENSORLG00000000854	0	0	0	5	0	0	0	0	0	0	0	0	0	0	0	0	0	0	0	0	0	0	0	0	0	0	0	0	0	0	0	0	0	0	0	0	0	0	0	0	0	0	0	0	0	0
ENSORLG00000000855	0	0	0	0	0	0	0	0	0	0	0	0	0	0	0	0	0	0	0	0	0	0	0	0	0	0	0	0	0	0	0	0	0	0	0	0	0	0	0	0	0	0	0	0	0	0
ENSORLG00000000857	348	369	369	459	231	231	290	184	346	272	284	443	263	209	321	427	483	747	498	571	554	282	319	244	282	240	347	246	219	256	528	555	560	433	675	806	517	267	186	287	246	328	239	319	226	269
ENSORLG00000000859	9	12	16	14	7	2	14	8	8	12	11	21	10	6	11	14	15	26	9	15	14	6	9	9	11	17	11	7	10	3	22	14	12	17	6	18	6	8	7	5	9	11	6	11	18	8
ENSORLG00000000860	8	10	6	14	6	2	7	5	16	2	9	11	10	7	7	11	16	5	8	7	9	3	5	4	2	0	6	3	7	4	13	10	8	10	12	11	11	12	7	9	6	5	2	8	6	8
ENSORLG00000000861	31	23	9	35	16	16	20	17	35	26	28	47	15	29	41	23	26	27	48	60	46	22	27	27	44	19	34	13	24	17	29	44	39	57	54	54	49	29	25	18	18	9	18	30	28	25
ENSORLG00000000864	47	60	50	49	47	55	52	38	67	66	66	74	82	67	88	102	120	101	93	124	98	59	77	58	88	50	90	53	48	62	131	102	163	110	104	145	84	79	49	76	39	49	58	77	96	44
ENSORLG00000000865	0	0	0	2	0	0	0	0	0	0	0	0	0	0	0	0	0	0	0	0	0	0	0	0	0	0	0	0	0	0	0	0	0	0	0	0	0	0	0	0	0	0	0	0	0	0
ENSORLG00000000866	998	940	688	905	603	595	628	647	1204	1548	1418	1412	1165	901	1403	1743	1397	2080	1132	1513	1760	1068	888	966	904	757	1516	837	727	823	2358	1419	2122	1966	1319	1974	1660	924	882	800	684	894	552	755	728	687
ENSORLG00000000867	38	36	38	71	40	28	35	20	59	69	43	89	41	39	18	48	61	68	81	97	113	49	47	52	39	22	35	38	17	25	48	90	79	63	90	134	59	29	36	35	26	40	25	45	19	26
ENSORLG00000000868	71	69	56	76	58	61	43	49	81	96	53	130	72	56	102	107	81	110	101	183	128	74	76	67	83	64	68	47	55	55	107	128	82	65	113	144	95	111	56	65	71	67	40	47	59	49
ENSORLG00000000869	269	204	227	234	218	176	207	147	299	343	333	325	204	246	264	418	366	487	437	488	424	221	186	264	253	186	245	216	153	176	472	397	430	358	552	448	450	188	169	192	200	186	201	189	175	179
ENSORLG00000000870	0	0	0	0	0	0	0	0	0	0	0	0	0	0	0	0	0	0	0	0	0	0	0	0	0	0	0	0	0	0	0	0	0	0	0	0	0	0	0	0	0	0	0	0	0	0
ENSORLG00000000871	2	2	0	2	2	0	3	2	1	0	2	0	2	0	0	5	9	0	1	0	9	0	2	0	0	2	2	1	3	1	3	3	1	3	5	0	3	0	4	1	3	1	0	6	1	5
ENSORLG00000000875	0	0	2	1	0	0	1	0	0	0	1	1	0	2	0	0	0	6	1	0	0	2	1	0	3	0	1	0	0	1	7	0	0	0	0	0	0	0	2	0	1	0	0	0	0	1
ENSORLG00000000878	12	12	9	9	4	9	1	4	7	24	14	31	4	3	10	19	14	13	2	10	21	18	7	7	2	13	5	3	4	5	8	15	16	16	13	13	7	19	2	9	4	7	1	7	5	4
ENSORLG00000000880	29	21	15	30	18	30	26	21	24	33	38	70	23	37	27	45	38	54	24	52	45	24	46	33	24	19	39	32	20	16	40	57	36	62	43	78	41	29	23	18	15	19	16	12	34	23
ENSORLG00000000882	0	0	0	3	0	0	0	0	3	1	0	3	1	0	1	1	0	0	2	0	1	0	2	1	0	0	4	1	2	0	3	2	1	4	2	2	0	2	0	0	2	0	0	0	4	0
ENSORLG00000000883	69	59	46	90	40	36	59	50	91	132	88	125	64	91	76	118	123	133	149	162	152	88	100	105	116	66	104	83	76	65	109	223	156	121	180	248	140	90	72	79	60	72	54	97	68	54
ENSORLG00000000884	0	0	0	0	0	0	0	0	0	0	0	0	0	0	0	0	0	0	0	0	0	0	0	0	0	0	0	0	0	0	0	0	0	0	0	0	0	0	0	0	0	0	0	0	0	0
ENSORLG00000000886	0	0	1	2	1	1	0	1	0	0	0	0	1	1	0	0	0	2	1	1	2	0	0	1	0	1	0	0	1	0	0	0	0	0	0	0	0	0	0	1	0	0	0	1	0	0
ENSORLG00000000887	0	0	0	0	0	0	0	0	1	0	0	0	0	0	0	0	0	0	0	0	0	0	0	0	0	0	0	0	0	0	0	0	0	0	0	0	0	0	0	0	0	0	0	0	0	0
ENSORLG00000000890	138	235	290	371	132	163	313	169	212	179	249	270	254	150	180	174	176	319	232	372	298	109	177	166	183	96	197	128	148	113	299	300	239	197	274	700	196	166	165	112	108	227	99	181	85	189
ENSORLG00000000893	0	0	0	0	0	0	0	0	0	0	0	0	0	0	0	0	0	0	0	0	0	0	0	0	0	0	0	0	0	0	0	0	0	0	0	0	0	0	0	0	0	0	0	0	0	0
ENSORLG00000000896	0	0	4	9	1	0	0	0	0	0	0	3	0	1	0	2	1	0	2	0	10	1	0	3	0	1	1	0	0	0	2	0	3	3	3	0	1	1	0	2	1	0	1	0	1	1
ENSORLG00000000897	32	47	41	43	24	33	43	45	49	37	51	51	43	45	63	63	46	62	46	34	54	45	38	60	44	32	57	43	24	36	57	41	90	66	89	61	81	39	31	56	37	33	40	63	37	32
ENSORLG00000000898	24	21	39	47	7	22	16	13	21	32	35	42	14	22	30	27	44	39	40	58	46	22	29	15	16	24	28	26	21	20	39	45	42	35	36	63	39	30	25	19	16	20	18	14	16	20
ENSORLG00000000900	156	224	148	177	149	162	177	153	137	199	233	163	135	81	258	306	253	388	532	249	290	177	188	140	142	193	279	185	174	219	234	518	323	228	421	429	370	171	147	166	132	164	106	122	202	220
ENSORLG00000000902	0	0	0	0	0	0	0	1	0	0	0	0	0	0	0	0	0	0	0	0	0	0	0	0	0	0	0	0	0	0	0	0	0	0	0	0	0	0	0	0	0	1	0	0	0	0
ENSORLG00000000903	803	1006	982	1237	698	874	804	796	1110	1318	1310	1305	931	590	857	1545	1580	1374	1532	1645	1655	880	987	967	1040	815	1170	881	987	993	1596	1652	1745	1358	1882	1667	1784	907	680	980	688	884	694	930	921	830
ENSORLG00000000905	0	0	0	2	0	0	0	0	0	3	0	1	0	1	0	0	0	2	0	0	1	0	0	1	0	0	0	0	1	0	0	0	0	0	0	0	0	0	0	0	0	0	0	1	0	0
ENSORLG00000000906	20	30	37	29	21	27	18	9	51	37	34	56	45	43	54	43	62	56	21	76	47	36	29	33	31	25	46	42	26	34	63	58	74	65	35	65	49	26	29	41	24	38	21	30	25	17
ENSORLG00000000909	0	0	0	3	0	1	0	0	0	1	0	0	0	0	1	0	1	0	0	0	1	0	1	0	0	0	0	1	0	0	0	0	0	2	2	1	0	0	1	0	0	1	0	1	1	0
ENSORLG00000000912	34	37	47	61	24	34	33	17	51	43	39	67	33	41	39	46	62	55	37	55	46	33	41	48	37	26	48	32	26	15	52	69	60	88	54	85	64	48	32	20	46	44	20	26	28	31
ENSORLG00000000913	324	244	235	254	409	242	173	169	383	443	354	394	138	197	237	459	427	357	377	334	645	202	220	245	241	379	248	204	207	189	344	409	529	416	434	429	481	242	172	337	174	211	164	214	335	216
ENSORLG00000000914	139	101	89	100	56	81	84	67	125	139	104	131	93	75	94	135	140	129	118	70	116	94	96	115	142	112	89	100	85	81	136	82	201	100	150	154	181	118	57	150	91	82	82	87	101	57
ENSORLG00000000916	0	0	0	0	0	0	0	1	0	0	0	0	0	0	0	0	0	0	0	0	0	0	0	0	0	0	0	0	0	0	0	0	0	0	0	0	0	0	0	0	1	0	0	0	0	0
ENSORLG00000000917	0	0	0	93	0	0	0	0	0	0	0	14	0	0	0	32	70	0	0	1	0	0	0	0	0	0	0	0	0	0	0	0	0	1	0	0	0	0	0	0	0	0	1	1	0	1
ENSORLG00000000920	2504	2332	2287	2040	1510	1340	1177	1381	2196	3223	2238	3118	1597	1799	2223	2137	2471	2279	2700	2730	2732	1376	1520	2111	1879	1829	1791	1435	1365	1349	2133	2088	3004	2695	2381	3275	2604	2008	1314	2135	1398	1861	1137	1403	1754	1651
ENSORLG00000000921	169	299	299	400	165	210	149	98	273	244	238	457	208	156	198	340	331	237	234	298	509	163	87	145	133	172	115	94	99	151	212	176	269	111	240	296	194	153	67	205	142	176	93	152	263	209
ENSORLG00000000922	3	1	0	2	0	0	0	0	0	1	0	0	0	0	0	0	2	0	0	0	1	0	0	0	1	0	0	0	0	0	0	0	0	0	0	0	0	1	0	0	0	0	0	0	0	0
ENSORLG00000000923	18	15	16	26	4	16	1	5	16	22	14	41	16	16	11	27	36	47	26	30	33	14	21	11	22	14	18	21	12	9	44	20	34	30	28	42	33	11	23	13	12	27	9	11	9	10
ENSORLG00000000924	0	0	0	0	0	0	0	0	0	0	0	0	0	0	0	0	0	0	0	0	0	0	0	0	0	0	0	0	0	0	0	0	0	0	0	0	1	0	0	0	0	0	0	0	0	0
ENSORLG00000000925	0	0	0	0	0	0	0	0	0	0	0	0	0	0	0	0	0	0	0	0	0	0	0	0	0	0	0	0	0	0	0	0	0	0	0	0	0	0	0	0	0	0	0	0	0	0
ENSORLG00000000928	85	63	47	61	28	27	16	28	68	104	73	85	32	40	46	81	103	96	69	120	88	56	66	78	53	65	37	48	47	42	109	59	95	77	76	128	82	66	49	47	33	38	32	50	32	31
ENSORLG00000000929	12	1	4	2	3	4	2	1	5	4	3	3	1	1	1	1	6	3	10	3	3	2	3	1	2	3	5	3	3	5	5	1	1	6	1	10	8	2	2	4	5	0	4	1	3	6
ENSORLG00000000931	0	0	0	0	0	0	0	0	0	0	0	0	0	0	0	0	0	0	0	0	0	0	0	0	0	0	0	0	0	0	0	0	0	0	0	0	0	0	0	0	0	0	0	0	0	0
ENSORLG00000000932	1298	1118	1073	1333	1075	1042	1019	810	1862	2486	1331	2380	1565	1684	2017	1797	1771	1974	1593	2681	2051	1049	1170	1772	1104	1159	1491	992	1169	977	2003	1966	1614	1660	1430	2220	1745	1304	1169	952	949	1686	739	1068	912	1170
ENSORLG00000000933	74	67	65	123	62	43	43	32	87	58	61	156	67	55	92	88	89	103	82	191	163	68	64	84	62	83	72	59	61	44	110	115	120	79	68	160	112	84	65	61	37	108	34	71	40	41
ENSORLG00000000935	0	0	0	8	0	0	0	0	0	0	0	0	0	0	0	0	0	0	0	0	0	0	0	0	0	0	0	0	0	0	0	0	0	0	0	0	0	0	0	0	0	0	0	0	0	1
ENSORLG00000000937	5	4	3	2	5	1	3	2	1	0	3	10	2	0	3	4	1	4	3	9	2	1	4	4	4	8	2	4	4	1	3	8	2	6	6	1	0	1	2	3	4	5	1	4	2	3
ENSORLG00000000939	2418	2724	2210	2617	2111	2327	1930	1684	2989	3811	1940	4226	1780	1542	1966	4253	3354	4483	3493	5356	4138	2188	2096	2235	2277	1791	2335	2018	1998	1762	3640	4197	3794	3388	5050	4463	4055	2053	1430	1770	1705	2783	1698	2171	1721	1961
ENSORLG00000000940	28	62	59	56	50	59	38	36	39	61	78	51	29	22	52	141	106	129	78	77	85	75	56	51	55	65	59	84	61	75	114	92	136	117	184	105	141	80	43	94	48	44	56	49	75	65
ENSORLG00000000943	63	66	58	79	56	61	65	21	93	109	81	153	74	187	154	109	98	148	104	266	145	58	69	69	75	73	66	73	58	61	114	224	106	79	115	182	86	77	117	42	71	73	55	85	36	56
ENSORLG00000000944	16	7	13	20	9	8	4	11	13	18	18	16	12	5	12	2	13	15	10	20	14	11	14	17	16	16	10	18	8	10	19	18	15	20	14	32	9	15	13	9	4	7	13	15	12	8
ENSORLG00000000945	13	16	19	38	3	17	1	1	7	22	7	80	4	1	4	8	4	1	8	5	20	4	1	6	3	8	3	2	4	3	9	4	22	5	3	3	2	22	3	7	13	8	3	4	7	2
ENSORLG00000000946	0	0	0	0	0	0	0	0	0	0	0	0	0	0	0	0	0	0	0	0	0	0	0	0	0	0	0	0	0	0	0	0	0	0	0	0	0	0	0	0	0	0	0	0	0	0
ENSORLG00000000947	47	55	40	61	47	41	37	46	48	33	47	69	50	40	83	52	57	50	64	129	71	40	43	54	42	50	79	49	43	39	60	100	65	58	67	130	70	61	39	49	49	51	24	47	42	41
ENSORLG00000000949	0	3	0	0	0	1	0	0	0	0	0	0	0	2	0	0	0	0	1	0	0	0	1	0	0	1	0	0	0	0	0	0	0	1	0	0	0	0	0	0	0	0	0	1	0	0
ENSORLG00000000951	119	117	132	133	107	91	98	104	142	146	133	156	172	164	204	173	166	226	167	194	206	114	111	133	150	155	194	145	131	133	236	186	177	170	187	201	168	114	134	129	109	128	96	126	114	100
ENSORLG00000000953	76	48	27	34	12	8	15	29	52	57	29	39	25	24	33	14	56	116	34	61	34	18	14	18	24	19	7	22	10	21	65	29	38	24	27	105	27	9	37	22	6	10	32	20	25	18
ENSORLG00000000954	0	0	0	7	0	0	0	0	0	0	0	0	0	0	1	0	2	0	1	0	0	0	0	0	0	0	0	1	0	0	0	0	1	1	0	0	0	0	0	0	0	0	0	0	1	0
ENSORLG00000000955	2	0	2	1	0	0	0	0	1	1	0	0	0	0	1	0	0	0	1	0	0	0	0	0	0	0	0	0	1	0	2	0	0	7	0	11	0	0	0	0	0	3	0	0	0	0
ENSORLG00000000956	57	60	62	69	38	41	40	38	83	96	65	69	48	32	61	150	78	123	76	82	87	51	61	48	70	43	45	52	54	34	121	118	135	54	123	105	158	56	68	81	59	37	45	38	49	65
ENSORLG00000000957	139	109	274	87	104	78	67	47	231	140	157	229	106	350	223	200	186	216	404	248	291	80	117	165	227	159	133	73	128	63	205	116	171	266	181	398	397	94	173	179	58	112	100	80	107	77
ENSORLG00000000961	262	256	309	310	290	301	263	192	291	278	287	350	271	315	371	378	442	345	445	473	440	287	337	305	377	350	383	255	228	296	348	444	489	437	389	705	554	348	267	393	277	317	234	308	309	255
ENSORLG00000000962	175	254	215	252	180	138	125	96	216	245	201	391	125	179	174	270	305	343	258	414	298	148	137	216	163	130	208	139	131	153	260	186	303	257	277	460	233	160	158	122	123	188	108	142	128	141
ENSORLG00000000963	1	0	0	2	0	0	0	0	0	0	0	0	0	0	0	0	1	0	0	0	0	0	0	0	0	0	1	1	0	0	0	0	0	0	0	0	0	0	0	0	0	0	0	0	0	0
ENSORLG00000000964	0	0	0	2	0	0	0	0	0	0	0	0	0	0	0	0	0	0	0	0	0	0	0	0	0	0	0	0	0	0	0	0	0	0	0	0	0	0	0	0	0	0	0	0	1	0
ENSORLG00000000965	0	0	410	7	1	0	346	0	13	28	9	0	1	11	0	33	49	615	0	10	53	0	0	5	0	0	0	0	0	0	94	0	1378	20	0	0	1	0	0	0	0	0	0	0	0	12
ENSORLG00000000968	0	0	0	0	0	0	0	0	0	0	0	0	0	0	0	0	0	0	0	0	0	0	0	0	0	0	0	0	0	0	0	0	0	0	0	0	0	0	0	0	0	0	0	0	0	0
ENSORLG00000000969	891	850	611	827	959	801	788	764	954	1208	720	1403	594	422	785	1491	1519	1944	1843	1616	1436	1226	1568	1174	1613	1704	1428	1129	993	1222	1492	2262	1930	1857	3251	2104	2873	1180	725	1826	1229	834	948	1243	1341	914
ENSORLG00000000970	1	1	2	0	3	1	2	0	0	0	3	0	2	1	0	9	0	0	1	3	3	0	1	2	1	5	1	4	0	1	1	0	0	2	0	0	8	1	2	1	0	1	0	3	2	1
ENSORLG00000000971	0	0	0	0	0	0	0	0	0	0	0	0	0	0	0	0	0	0	0	0	0	0	0	0	0	0	0	0	0	0	0	0	0	0	0	0	0	0	0	0	0	0	0	0	0	0
ENSORLG00000000972	0	0	0	6	0	0	0	0	0	0	0	1	0	0	0	1	0	1	0	0	0	0	1	0	1	0	0	0	0	0	0	0	0	0	0	0	0	0	0	0	0	0	0	0	0	1
ENSORLG00000000973	204	129	323	155	228	103	377	226	173	159	174	108	186	315	206	345	301	628	491	202	249	194	134	207	328	149	296	262	217	328	442	403	451	351	718	535	619	198	188	291	140	86	355	439	252	307
ENSORLG00000000976	4	2	6	15	1	0	3	0	2	3	5	9	6	1	2	2	8	23	9	10	23	2	6	2	3	1	3	3	5	2	3	3	3	0	5	2	6	3	2	3	3	0	4	9	1	3
ENSORLG00000000978	23	23	15	34	17	14	13	15	19	15	23	12	10	7	20	20	35	24	38	23	22	21	17	30	23	26	27	19	15	20	18	32	30	21	44	32	29	22	10	30	19	18	18	14	28	12
ENSORLG00000000979	1012	1029	749	690	638	546	653	437	1384	2357	2079	1942	1356	1779	1959	1168	949	3199	1897	1896	1444	522	906	1071	875	650	1240	646	607	647	1626	2206	1569	1379	1212	3624	1191	760	747	618	497	967	484	487	485	686
ENSORLG00000000980	833	1040	1193	1146	703	810	816	625	747	912	850	711	875	717	955	1384	1267	1601	1227	1602	1813	762	919	967	729	867	981	896	712	963	1241	1316	1427	1304	1777	2224	1756	811	917	704	884	851	809	829	861	931
ENSORLG00000000981	1	0	1	0	0	0	7	0	0	0	1	0	1	0	0	0	0	3	0	0	0	0	0	0	0	0	0	0	0	0	0	0	8	0	2	0	0	0	0	0	0	2	0	0	0	0
ENSORLG00000000982	21	33	42	39	38	32	17	49	41	44	33	103	50	55	50	53	67	45	27	55	101	37	51	36	41	29	62	43	22	37	50	40	57	66	44	84	56	40	39	45	33	62	20	23	33	31
ENSORLG00000000983	11	8	7	11	0	0	0	0	6	0	0	10	10	0	0	1	13	7	6	0	4	0	0	0	0	7	2	0	0	10	7	7	14	24	10	0	0	7	6	0	0	4	0	0	5	0
ENSORLG00000000984	42	38	11	46	26	17	34	28	63	42	76	82	33	36	46	93	97	31	147	115	94	83	121	28	66	40	78	39	62	79	125	99	79	63	131	154	124	38	36	77	62	56	56	67	34	58
ENSORLG00000000985	2344	2279	1347	1916	1704	1577	1567	1264	1497	1821	1440	1477	1266	987	1110	3057	3434	4171	5378	2451	4600	1488	2572	1786	2179	1660	2235	1696	1448	2052	3217	2654	2710	4051	4257	4458	4125	1018	934	1627	1289	1707	2168	1908	893	1493
ENSORLG00000000987	15	11	13	34	8	18	2	10	9	15	9	71	2	5	11	27	25	26	10	37	38	18	24	10	9	9	11	9	9	6	7	36	20	11	42	16	21	18	3	10	11	8	8	11	14	3
ENSORLG00000000988	0	0	0	0	0	0	2	0	1	0	0	1	0	1	0	1	0	0	0	0	0	0	0	0	0	0	1	0	1	0	0	0	0	0	0	0	0	0	0	0	0	0	1	0	0	0
ENSORLG00000000990	290	289	356	361	243	345	282	283	382	359	237	531	331	286	170	425	525	832	539	496	452	362	513	499	305	433	366	470	232	428	528	527	733	703	641	380	385	443	125	226	385	337	439	303	409	300
ENSORLG00000000991	87	81	68	57	77	66	82	54	88	78	57	107	71	78	83	87	150	103	131	88	110	81	79	92	93	63	95	81	62	55	99	107	101	117	122	184	154	83	53	91	54	79	87	107	91	57
ENSORLG00000000992	25	15	26	55	35	26	15	37	21	70	42	66	20	7	36	99	137	44	27	44	83	39	33	44	29	57	32	27	40	68	56	22	50	33	85	54	38	79	29	58	32	18	27	11	90	43
ENSORLG00000000994	618	386	531	542	344	392	303	279	642	627	463	954	444	451	406	597	606	514	597	679	717	317	341	405	340	323	417	329	419	363	476	479	657	653	515	733	492	367	299	317	313	522	242	270	394	328
ENSORLG00000000995	25	14	6	14	9	0	0	11	28	31	0	0	0	18	37	10	25	0	0	23	35	16	0	0	24	0	19	21	0	17	22	32	30	34	51	6	15	0	11	13	10	0	17	0	14	0
ENSORLG00000000996	13	28	21	31	16	14	20	12	29	19	15	36	20	16	24	28	28	28	26	39	43	14	18	23	26	19	18	17	13	8	25	33	50	12	27	42	17	18	8	6	14	37	9	24	9	16
ENSORLG00000000997	87	106	97	163	41	131	38	36	99	118	84	263	89	73	113	173	182	54	128	184	196	140	170	132	136	130	182	61	109	51	186	225	110	123	133	106	158	191	78	181	181	99	72	106	184	44
ENSORLG00000001000	221	233	214	210	225	189	258	200	302	301	261	256	272	329	347	251	311	387	350	395	343	166	152	257	345	172	291	161	202	168	295	359	305	334	402	552	385	154	219	227	140	176	212	277	171	206
ENSORLG00000001001	0	0	0	0	0	0	0	0	0	0	0	0	0	0	0	0	0	0	0	0	0	0	0	0	0	0	0	0	0	0	0	0	0	0	0	0	0	0	0	0	0	0	0	0	0	0
ENSORLG00000001002	1012	1212	1149	1352	920	923	1001	802	1221	1321	1359	1452	902	723	934	1283	1562	1841	1741	1714	1791	948	975	999	1251	869	1004	967	843	1003	1598	1602	1861	1605	2075	1820	1982	1010	767	1187	745	842	929	1097	1216	1040
ENSORLG00000001003	0	0	0	0	0	0	0	0	0	0	0	0	0	0	0	0	0	0	0	0	0	0	0	0	0	0	0	0	0	0	0	0	2	0	0	0	0	0	0	0	0	0	0	0	0	0
ENSORLG00000001004	2882	1306	1534	1401	871	755	500	475	3199	3583	3068	5945	2439	4034	3617	1551	1840	1098	1797	1745	2721	1024	1306	2364	1091	1713	1052	699	1121	1258	1313	957	1719	1577	1065	1827	1594	3293	1038	1126	1061	1284	745	763	1423	974
ENSORLG00000001005	0	0	0	9	0	0	0	0	0	0	0	2	0	0	0	0	2	0	0	0	0	0	0	0	0	0	0	0	0	0	0	0	0	0	0	1	0	0	0	0	0	0	0	0	0	2
ENSORLG00000001006	0	0	0	0	0	0	0	0	0	0	0	0	0	0	0	0	0	0	0	0	0	0	0	0	0	0	0	0	0	0	0	0	0	0	0	0	0	0	0	0	0	0	0	0	0	0
ENSORLG00000001012	4	0	6	12	2	3	1	2	3	8	0	5	0	1	1	5	1	0	3	6	6	2	5	0	2	1	6	2	3	0	5	1	0	1	2	0	4	7	2	2	1	2	1	0	2	2
ENSORLG00000001014	23	15	21	20	25	1	0	11	14	49	0	27	0	18	47	18	23	0	0	42	23	14	0	0	16	1	21	13	0	15	45	24	41	26	39	7	34	2	22	17	13	0	12	0	9	2
ENSORLG00000001015	0	0	0	0	0	0	0	0	0	0	0	0	0	0	0	0	0	0	0	0	0	0	0	0	0	0	0	0	0	0	0	0	0	0	0	0	0	0	0	0	0	0	0	0	0	0
ENSORLG00000001020	3	2	4	2	0	2	2	1	3	3	1	1	1	1	1	4	16	2	8	0	0	2	1	0	1	0	0	0	1	2	1	0	0	2	3	0	0	1	1	0	0	1	2	0	1	0
ENSORLG00000001021	21	12	24	22	12	24	11	25	17	21	24	53	31	30	25	35	29	54	24	55	42	23	19	22	19	15	22	18	7	16	25	27	22	29	51	68	42	33	15	27	28	26	14	12	14	14
ENSORLG00000001022	0	0	0	0	0	0	0	0	0	0	0	0	0	0	0	0	0	0	0	0	0	0	0	0	0	0	0	0	0	0	0	0	0	0	0	0	0	0	0	0	0	0	0	0	0	0
ENSORLG00000001023	286	296	358	462	385	213	267	348	319	350	318	430	152	307	411	605	418	592	367	654	498	226	320	273	276	298	390	224	249	265	512	754	520	386	840	464	538	245	202	276	265	308	306	324	385	502
ENSORLG00000001024	150	138	172	195	110	98	74	78	174	226	115	298	110	98	175	226	296	269	172	316	250	119	118	126	128	128	134	101	111	106	206	222	253	188	184	272	215	130	110	120	106	176	75	105	110	118
ENSORLG00000001025	0	0	0	3	0	0	0	0	0	0	0	0	0	0	0	0	0	0	0	1	2	0	0	0	0	0	0	0	0	0	0	0	0	0	0	0	0	0	0	0	0	0	0	0	0	0
ENSORLG00000001026	87	129	101	98	66	134	105	118	157	148	109	202	112	148	149	158	144	148	180	197	181	102	132	103	144	103	183	117	105	119	159	175	236	182	142	233	200	124	99	153	116	132	104	101	103	109
ENSORLG00000001027	43	30	28	45	25	29	42	32	77	65	46	42	36	38	36	72	86	69	61	87	100	27	58	37	106	37	41	47	17	55	103	122	76	95	92	105	94	51	37	59	27	19	68	66	46	32
ENSORLG00000001029	1	0	1	10	2	3	3	4	1	2	11	1	1	2	2	1	15	1	5	3	4	1	7	3	0	5	5	1	7	4	1	1	3	4	7	7	10	3	4	5	2	1	0	3	4	5
ENSORLG00000001030	17	23	7	13	5	8	8	3	9	20	15	17	11	8	14	20	40	7	19	13	41	11	13	9	4	14	4	14	13	7	23	9	30	11	13	37	22	15	20	8	8	9	1	6	13	13
ENSORLG00000001031	128	151	127	146	109	112	121	89	152	189	173	213	159	165	164	246	227	218	347	361	322	152	164	181	226	149	163	169	116	119	254	243	278	199	324	354	299	140	118	142	117	142	118	130	123	108
ENSORLG00000001033	80	65	53	88	75	85	70	48	67	78	60	95	74	85	114	77	115	114	95	136	115	73	73	61	88	62	115	66	55	45	110	143	97	126	149	163	153	70	62	68	97	55	66	78	78	83
ENSORLG00000001035	0	0	0	0	0	0	0	0	0	0	0	0	0	0	0	0	0	0	0	0	0	0	0	0	0	0	0	0	0	0	0	0	0	0	0	0	1	0	0	0	0	0	0	0	0	0
ENSORLG00000001036	545	423	420	507	435	408	502	373	635	956	574	741	433	462	528	765	616	798	923	719	718	387	437	605	744	544	545	361	385	473	699	828	758	693	864	785	783	394	300	652	342	361	491	485	455	419
ENSORLG00000001037	62	71	75	103	82	77	94	78	114	117	84	134	96	100	127	158	149	193	148	227	173	109	116	102	131	82	175	95	79	98	167	167	173	210	203	201	184	104	118	123	101	113	78	106	91	82
ENSORLG00000001038	318	289	340	346	228	287	288	292	339	358	361	372	248	355	299	512	384	522	515	449	495	346	338	315	469	256	439	328	219	295	449	569	508	470	791	592	567	305	215	296	304	211	404	388	239	307
ENSORLG00000001039	18	14	67	49	12	9	9	9	25	47	9	145	98	59	90	15	39	176	8	28	11	8	10	5	12	10	14	16	26	3	215	6	33	18	11	47	17	5	62	9	12	45	5	8	9	13
ENSORLG00000001040	42	61	42	38	41	52	56	42	49	65	61	83	41	53	67	46	57	105	49	96	69	39	40	36	37	32	66	43	21	31	60	97	65	89	75	93	80	60	51	49	38	28	31	34	46	29
ENSORLG00000001041	164	170	117	167	95	91	116	108	186	227	156	241	194	181	233	169	257	244	172	193	235	162	188	188	232	164	181	149	152	144	156	238	298	209	246	280	193	233	146	191	104	143	115	139	189	119
ENSORLG00000001042	188	161	273	174	155	115	191	159	249	215	182	203	145	129	135	259	271	295	317	327	262	174	167	132	231	138	175	158	165	181	269	284	375	228	335	282	345	133	143	198	163	175	184	255	154	189
ENSORLG00000001043	0	0	3	1	0	0	0	0	1	1	1	0	1	0	2	0	0	0	0	4	0	0	0	0	1	0	0	0	1	0	1	7	0	3	1	0	0	1	1	1	0	1	0	2	0	1
ENSORLG00000001044	0	0	0	2	0	0	1	0	0	0	1	0	0	0	0	0	0	0	0	3	0	0	1	1	0	0	1	0	0	0	0	0	0	0	1	2	0	0	0	0	0	1	0	1	0	0
ENSORLG00000001045	19	5	3	18	9	7	1	3	20	9	12	10	9	2	11	18	54	45	8	17	7	15	30	16	15	31	18	65	12	16	26	5	52	36	11	21	10	21	7	14	14	2	8	14	17	19
ENSORLG00000001046	39	36	25	42	17	27	27	14	33	37	27	40	21	16	37	30	35	39	31	28	40	14	24	26	21	21	24	17	29	17	31	56	29	39	42	59	35	24	29	31	17	17	14	17	23	32
ENSORLG00000001047	38	47	44	31	48	32	28	27	42	46	42	65	45	40	66	59	57	56	68	76	58	30	49	44	29	24	55	47	37	32	75	61	60	54	69	105	64	30	30	31	33	36	17	38	29	30
ENSORLG00000001048	7	13	6	65	3	31	34	7	161	20	14	66	108	134	120	30	86	125	160	94	21	27	67	33	95	40	90	32	35	47	289	39	85	60	39	128	127	40	36	27	20	7	12	14	24	40
ENSORLG00000001049	94	82	94	107	64	32	57	45	103	97	105	163	105	86	134	91	122	211	102	133	159	89	91	114	111	75	109	77	63	62	141	100	126	104	110	155	116	112	66	105	66	72	63	72	88	47
ENSORLG00000001050	23	43	32	36	35	40	27	15	17	59	80	51	46	37	64	104	54	96	66	64	78	25	95	27	25	32	49	41	40	48	91	76	92	104	110	75	66	40	44	18	31	31	28	47	21	74
ENSORLG00000001051	0	0	0	0	0	0	0	0	0	0	0	0	0	0	0	0	0	0	0	0	0	0	0	0	0	0	0	0	0	0	0	0	0	0	0	0	0	0	0	0	0	0	0	0	0	0
ENSORLG00000001052	2	5	2	5	4	2	5	3	3	1	7	2	1	2	6	5	12	6	2	3	3	5	1	1	6	2	7	6	2	4	3	1	3	6	7	9	1	2	0	2	0	2	3	1	3	0
ENSORLG00000001053	30	13	29	16	40	28	2	28	30	27	22	85	13	16	22	45	24	32	51	25	17	43	24	29	19	30	31	41	28	30	44	42	35	16	33	62	40	42	20	20	17	17	12	43	28	28
ENSORLG00000001054	7	9	10	11	2	0	4	2	2	0	0	0	6	2	0	15	11	4	2	2	9	10	1	4	1	4	1	3	3	2	9	1	1	4	5	1	2	4	0	2	2	2	1	0	1	4
ENSORLG00000001055	0	3	0	3	0	0	0	0	0	1	0	0	0	0	0	0	1	3	0	0	0	0	0	0	0	0	0	0	0	0	2	0	0	0	2	2	0	0	2	0	0	0	0	0	0	0
ENSORLG00000001056	17	17	14	49	12	17	16	8	12	15	12	34	5	3	10	49	83	68	26	37	41	12	14	30	19	57	14	19	26	14	7	14	12	19	32	13	15	32	8	32	8	6	14	10	32	15
ENSORLG00000001057	0	104	19	22	0	0	160	250	2	12	0	5	1	58	103	217	1	1	86	0	136	76	1	0	129	0	108	0	68	119	6	1	267	14	0	59	196	150	94	0	0	0	0	51	0	123
ENSORLG00000001059	0	0	0	7	2	0	0	1	3	1	1	2	0	1	0	0	5	0	1	1	0	1	0	0	0	0	1	0	0	0	3	1	4	0	3	2	0	0	0	0	1	0	0	0	0	2
ENSORLG00000001060	1	1	1	8	3	0	0	3	3	3	1	4	2	1	0	2	9	0	4	0	1	2	5	3	3	1	1	1	1	3	3	1	6	1	8	11	7	6	3	1	4	3	5	2	7	7
ENSORLG00000001061	113	109	107	145	99	85	82	110	153	271	217	188	118	141	139	188	292	274	145	164	190	83	121	135	120	128	191	110	116	106	216	228	179	158	283	206	167	150	84	221	100	70	108	100	149	110
ENSORLG00000001062	1	0	0	2	0	0	0	0	0	0	0	0	0	1	0	0	0	0	0	0	0	0	0	0	1	0	0	2	0	0	0	0	0	0	1	0	0	0	0	0	1	0	0	0	0	0
ENSORLG00000001063	311	390	259	806	291	475	726	399	584	572	471	611	698	534	907	633	819	1198	921	710	569	328	677	366	1399	376	875	561	679	611	1087	908	809	871	1399	1013	1161	331	402	499	369	289	412	479	400	722
ENSORLG00000001064	46	55	38	55	35	48	28	37	46	83	63	89	34	44	76	81	94	103	78	99	71	32	46	61	53	54	51	86	54	38	113	105	123	120	145	90	113	74	58	45	33	38	39	47	63	45
ENSORLG00000001066	5	5	2	0	0	0	0	0	6	1	4	2	2	0	0	6	19	5	4	0	9	3	4	2	2	1	0	0	0	0	6	0	2	3	7	4	1	0	0	1	0	1	3	1	1	0
ENSORLG00000001068	22	3	6	22	7	7	1	4	10	6	7	34	12	1	9	46	41	32	6	14	32	15	11	13	5	78	9	20	17	7	41	8	16	28	30	17	15	49	21	19	23	13	8	6	28	7
ENSORLG00000001069	0	0	0	0	0	0	0	0	0	0	0	0	0	0	0	0	0	0	0	0	0	0	0	0	0	0	1	0	0	0	0	0	1	0	0	0	0	0	0	0	0	1	0	0	0	0
ENSORLG00000001070	0	0	0	0	0	0	0	0	0	0	0	0	0	1	0	0	0	0	0	0	0	0	0	0	0	0	0	0	0	0	0	0	0	0	0	0	0	0	0	0	0	0	0	0	0	0
ENSORLG00000001071	38	34	69	38	56	57	62	39	42	64	27	71	42	53	64	80	64	66	61	47	75	33	41	29	28	36	69	43	44	69	133	75	113	97	95	70	98	43	25	28	50	63	43	46	62	42
ENSORLG00000001072	802	667	475	583	521	589	592	463	844	767	657	813	532	759	677	868	946	1030	986	937	936	551	637	682	701	494	861	426	434	360	1127	1056	878	915	1196	884	1057	631	451	778	534	423	578	573	589	352
ENSORLG00000001073	86	38	76	70	25	22	12	15	59	79	60	180	8	19	26	33	50	49	24	27	38	25	43	27	18	51	25	30	56	7	47	15	44	30	20	32	73	49	29	63	25	16	55	21	54	41
ENSORLG00000001074	953	994	839	1022	976	1028	1050	902	1065	1187	934	1260	971	936	1353	1753	1256	1610	2130	1820	1922	1333	1212	1017	1374	986	1476	1261	997	1110	1693	2191	2193	1671	2594	2483	2679	1171	834	1338	1152	1117	1117	1255	1080	1031
ENSORLG00000001075	0	0	0	1	0	0	0	0	0	0	0	0	1	1	0	0	0	0	0	0	0	0	0	1	0	0	0	0	0	0	0	0	0	0	0	0	0	0	0	0	0	0	0	0	0	0
ENSORLG00000001076	0	3	5	9	0	2	0	0	0	0	2	5	0	0	5	2	1	8	5	0	1	4	2	0	4	3	4	0	3	3	0	3	4	1	0	0	4	6	1	4	1	0	2	2	0	2
ENSORLG00000001078	207	250	238	274	191	216	235	166	313	328	231	378	257	255	330	456	329	426	362	575	595	262	275	270	381	307	403	255	296	302	445	457	474	452	630	819	484	287	275	396	222	309	261	307	252	248
ENSORLG00000001080	1695	1245	1517	1371	3856	3064	2898	3034	2412	3149	1289	4373	1226	3103	1774	4454	3004	3888	5678	4917	2390	3389	3310	2901	4435	3298	3669	2875	2192	2724	3471	6734	5200	4881	7977	4837	5315	2408	1704	3601	2511	2282	3898	4700	3390	1209
ENSORLG00000001081	0	0	0	1	0	0	0	0	2	0	0	0	0	1	0	0	0	0	2	0	0	0	0	0	0	0	0	0	0	0	0	0	0	0	0	0	0	0	1	0	0	0	0	0	0	0
ENSORLG00000001082	235	373	237	467	295	261	275	307	268	276	285	406	283	313	194	370	345	460	429	713	640	226	391	259	250	300	341	287	277	191	338	699	518	396	873	474	565	242	216	301	293	269	332	322	274	252
ENSORLG00000001083	3	5	6	12	2	0	0	3	5	6	6	11	1	3	3	12	16	10	9	12	6	7	6	1	3	3	1	6	4	5	8	3	11	13	7	11	12	5	4	7	7	1	2	2	6	3
ENSORLG00000001084	256	215	239	223	209	199	211	178	182	374	273	295	212	199	256	420	343	519	371	389	471	164	238	184	182	126	230	153	210	228	484	398	513	438	609	448	583	191	166	151	193	226	160	187	155	223
ENSORLG00000001085	1	0	4	2	0	0	0	1	1	0	0	0	1	0	0	6	3	0	2	0	6	0	0	3	0	0	0	0	0	4	0	0	1	0	0	1	1	1	0	0	2	0	0	0	0	0
ENSORLG00000001086	0	0	0	0	0	0	0	0	0	0	0	0	0	0	0	0	0	0	0	0	0	0	0	0	0	0	0	0	0	0	0	0	0	0	0	0	0	0	0	0	0	0	0	0	0	0
ENSORLG00000001087	0	0	0	3	0	0	0	0	0	0	0	0	0	0	0	0	0	0	0	0	0	0	0	0	0	0	0	1	0	0	0	0	0	0	1	0	0	0	0	0	0	0	0	0	0	0
ENSORLG00000001088	25	100	84	126	107	124	139	102	84	38	79	149	92	47	41	188	166	211	204	87	148	151	143	142	118	160	141	145	99	94	199	180	192	189	127	214	267	173	69	129	94	75	72	118	96	126
ENSORLG00000001089	0	0	0	0	1	2	1	1	0	0	2	2	0	1	1	0	1	2	0	0	2	4	2	2	3	4	4	2	0	1	6	0	7	3	0	0	0	4	0	1	4	2	1	0	1	1
ENSORLG00000001090	2	3	4	16	1	2	4	4	3	3	3	10	1	3	1	2	16	2	4	4	10	3	4	6	5	0	3	6	6	8	8	3	6	8	5	4	5	2	4	4	5	1	5	3	5	0
ENSORLG00000001091	17	6	2	15	0	7	0	2	2	6	6	9	5	1	2	11	11	10	9	0	12	3	5	2	0	0	0	1	4	3	19	7	13	2	5	4	12	6	2	2	1	2	1	3	0	4
ENSORLG00000001095	384	498	538	481	324	253	384	221	602	502	575	677	607	799	850	513	575	681	549	690	801	255	281	521	431	354	402	371	302	293	829	987	631	610	596	1304	738	480	510	433	347	333	321	336	205	348
ENSORLG00000001096	0	0	0	0	0	1	0	0	0	0	0	0	0	0	0	0	0	0	0	0	0	0	0	0	0	0	0	0	0	0	0	0	0	0	0	0	0	0	0	0	0	1	0	0	0	0
ENSORLG00000001097	4	4	6	6	4	2	1	1	13	4	3	11	5	5	0	5	11	3	3	2	6	4	7	1	3	10	5	8	9	2	2	5	14	10	3	6	9	5	5	6	4	4	3	8	7	13
ENSORLG00000001098	2	2	1	6	2	0	0	2	0	0	3	2	0	0	0	0	0	1	1	0	4	1	0	1	3	2	0	0	3	2	1	1	2	0	2	9	0	2	0	0	0	3	0	1	0	0
ENSORLG00000001099	21	27	44	47	43	34	33	15	40	27	34	52	32	14	44	36	38	50	22	69	31	17	23	35	30	24	21	28	28	24	53	35	39	38	46	77	39	31	30	34	12	21	17	21	19	37
ENSORLG00000001103	0	0	0	0	0	0	0	0	0	0	0	0	0	0	0	0	0	0	0	0	0	0	0	0	0	0	0	0	0	0	0	0	0	0	0	0	0	0	0	0	0	0	0	0	0	0
ENSORLG00000001105	93	83	103	95	82	86	71	80	97	106	113	152	126	101	131	140	174	148	115	197	157	114	81	105	131	87	142	137	88	120	195	217	177	206	187	185	172	118	96	112	113	99	73	96	98	80
ENSORLG00000001106	4	1	1	1	3	2	3	2	0	5	3	2	1	3	1	3	8	4	3	2	3	5	2	0	4	2	2	4	2	16	2	5	7	1	0	1	3	2	1	2	1	1	3	0	2	5
ENSORLG00000001107	16	19	11	15	6	13	10	8	29	21	14	19	16	4	1	26	32	21	16	17	28	27	8	33	30	14	28	37	27	29	19	2	32	55	17	55	45	25	13	14	6	17	19	36	16	11
ENSORLG00000001108	1	1	0	6	1	0	1	0	0	0	3	0	2	10	1	0	0	0	0	0	0	0	0	0	1	0	1	2	1	0	3	1	0	0	0	0	0	0	1	0	0	1	0	0	0	1
ENSORLG00000001109	14	13	14	32	8	7	8	3	17	5	10	29	5	4	10	17	18	18	15	3	23	6	10	7	6	9	7	3	6	5	7	8	16	6	16	15	9	11	3	9	7	2	2	6	6	3
ENSORLG00000001110	80	88	61	66	65	79	68	56	84	97	80	147	89	124	155	153	91	137	100	124	112	93	97	91	98	66	104	91	68	54	117	170	122	148	160	223	157	98	84	123	90	75	54	82	63	64
ENSORLG00000001111	201	2	2	215	3	0	0	1	206	974	414	401	428	30	581	7	44	5	8	23	283	8	10	17	1	7	1	1	20	3	331	0	117	23	26	78	8	33	0	4	5	107	3	0	166	40
ENSORLG00000001112	35	13	17	46	24	43	3	3	21	15	25	74	21	67	8	13	24	13	13	27	31	12	17	13	0	6	20	6	0	3	1	2	1	17	10	24	2	5	10	2	21	14	5	3	0	5
ENSORLG00000001113	2	0	1	1	0	1	0	0	1	0	0	0	0	0	3	0	0	0	0	0	0	0	0	1	0	1	1	0	0	0	0	0	1	2	2	0	2	0	1	1	0	0	0	0	0	0
ENSORLG00000001114	46	27	54	68	28	29	18	24	44	67	42	91	40	41	54	80	78	85	60	90	89	58	69	50	45	51	58	47	63	55	75	76	77	50	86	100	81	48	45	47	40	39	41	42	45	32
ENSORLG00000001115	0	0	0	0	1	1	1	0	1	0	0	0	1	0	0	1	3	0	0	0	2	0	0	1	0	0	0	0	1	0	0	0	0	0	2	0	1	0	0	0	0	0	0	0	0	0
ENSORLG00000001116	7	5	11	12	1	3	7	0	6	6	5	5	3	2	2	3	17	3	0	3	9	2	6	10	0	7	1	7	3	5	7	4	3	1	1	3	5	2	5	3	2	3	3	2	4	6
ENSORLG00000001117	76	127	63	77	55	49	106	77	77	128	118	149	80	49	89	192	180	174	102	123	114	100	109	97	134	85	120	128	88	62	193	171	151	114	197	183	222	85	71	162	59	66	69	72	140	128
ENSORLG00000001119	102	84	101	105	72	64	93	79	158	172	125	177	73	74	108	187	130	180	169	150	191	69	85	106	109	80	137	109	65	79	182	176	197	180	208	251	220	94	70	103	70	99	71	58	87	79
ENSORLG00000001120	771	638	962	698	784	758	1402	1159	517	1438	1098	380	686	667	849	742	1317	1737	1051	1191	1166	437	626	514	841	391	876	510	394	751	1372	1653	918	1105	2322	1819	1319	262	368	752	387	477	1255	1181	674	1142
ENSORLG00000001122	0	0	0	0	0	0	0	0	0	0	0	0	0	0	0	0	0	0	0	0	0	0	0	0	0	0	0	0	0	0	0	0	0	0	0	0	0	0	0	0	0	0	0	0	0	0
ENSORLG00000001123	0	0	0	0	0	0	0	0	0	0	0	0	0	0	0	0	0	0	0	0	0	0	0	0	0	0	0	0	0	0	0	0	0	0	0	0	0	1	0	0	0	0	0	0	0	0
ENSORLG00000001125	782	494	418	718	256	343	368	332	830	1028	739	823	478	271	377	759	881	1262	946	1131	1329	409	415	506	384	424	381	771	556	401	1273	755	1315	1025	851	993	987	431	408	387	342	518	294	421	569	594
ENSORLG00000001126	62	59	56	65	59	30	33	46	57	72	58	84	56	59	52	105	73	112	112	104	86	55	68	82	92	71	77	76	59	58	119	68	102	104	91	123	140	82	62	78	50	49	66	57	51	67
ENSORLG00000001127	136	87	157	160	114	73	138	77	158	244	144	157	101	120	107	186	182	243	192	232	219	125	138	126	136	104	130	91	100	105	200	200	188	179	245	208	227	82	95	136	73	105	135	127	79	113
ENSORLG00000001128	0	0	0	0	0	0	0	0	0	0	0	0	1	0	0	0	0	0	0	0	0	0	0	0	0	0	0	0	0	0	0	0	0	0	0	0	0	0	0	0	0	0	0	0	0	0
ENSORLG00000001129	3	2	0	3	2	0	0	1	3	2	0	4	3	1	0	6	3	0	0	4	0	1	0	2	7	4	1	8	0	1	2	0	6	2	0	0	0	1	1	0	1	2	1	1	1	2
ENSORLG00000001130	89	89	97	131	76	109	75	62	115	112	128	130	74	88	91	144	143	148	166	147	179	131	106	104	118	69	129	94	87	91	137	141	120	144	158	209	165	127	69	115	82	93	89	82	100	90
ENSORLG00000001131	17	5	8	12	43	55	15	16	7	40	1	35	17	23	23	21	35	43	119	8	26	10	5	3	6	21	3	9	23	6	53	14	77	9	39	12	21	48	19	27	15	11	8	11	32	4
ENSORLG00000001133	140	140	145	193	115	100	133	110	216	201	185	231	121	106	162	258	300	228	193	350	286	192	154	192	177	147	180	133	134	128	251	334	267	250	278	280	271	186	140	187	148	151	130	160	163	130
ENSORLG00000001134	85	99	62	85	51	41	57	54	72	67	81	114	70	50	81	103	126	97	90	94	122	63	64	63	59	73	56	56	60	54	98	97	107	107	81	106	112	83	55	67	50	37	31	51	71	52
ENSORLG00000001136	1	2	2	3	1	0	2	0	2	2	5	2	1	1	0	1	2	1	0	0	4	3	2	0	0	0	1	0	0	1	0	2	3	1	0	0	6	3	1	3	0	1	0	1	2	0
ENSORLG00000001137	203	196	207	205	154	109	166	119	217	272	297	221	192	146	239	364	314	371	252	305	362	202	166	181	236	154	251	196	167	189	363	302	391	311	394	495	420	200	156	199	143	154	157	209	197	178
ENSORLG00000001139	394	447	431	502	290	375	287	258	593	517	657	770	361	408	456	939	580	885	614	1027	876	516	443	561	431	396	456	480	423	353	636	787	985	716	778	855	901	511	405	374	453	619	332	372	390	363
ENSORLG00000001140	0	0	1	0	0	0	0	0	0	0	0	0	0	2	0	0	0	0	0	0	0	0	0	0	0	0	0	0	0	0	0	0	1	0	0	0	0	0	0	0	0	0	0	0	0	0
ENSORLG00000001141	89	92	63	71	59	60	70	49	76	76	80	55	84	53	72	80	71	156	174	67	75	92	36	57	76	34	80	92	48	55	137	155	164	127	203	155	177	49	61	104	63	24	53	52	44	29
ENSORLG00000001142	0	0	0	0	0	0	0	0	0	0	0	0	0	1	0	0	0	0	0	0	0	0	0	0	0	0	0	0	0	0	0	0	0	0	0	0	0	0	0	0	0	0	0	0	0	0
ENSORLG00000001144	5857	7845	6931	7990	4888	5022	5349	3982	4884	5130	5228	4930	3533	3466	4860	8719	8269	10462	10647	12938	9825	4417	5135	4362	5227	4193	5822	4729	3971	5561	8790	10717	8229	6929	12888	12041	10594	3768	4311	4221	3843	5458	5235	5416	3659	5956
ENSORLG00000001145	0	0	0	1	0	0	0	0	1	2	0	0	0	0	0	0	0	3	0	0	0	0	0	0	0	3	0	0	0	0	0	0	0	2	0	0	0	1	0	2	1	0	1	1	0	0
ENSORLG00000001147	85	65	81	83	29	39	45	44	26	61	55	83	43	17	37	129	116	72	76	65	159	39	46	47	29	24	34	36	20	49	58	95	89	60	65	94	73	32	27	50	29	35	34	30	40	45
ENSORLG00000001149	38	35	21	14	18	33	13	20	45	16	0	48	14	16	49	0	65	31	19	49	40	14	0	0	19	38	36	35	15	37	31	45	61	68	23	19	20	0	21	0	12	10	15	11	28	13
ENSORLG00000001150	210	306	607	104	168	53	338	44	152	137	290	115	209	851	557	130	101	264	328	142	260	28	43	215	294	137	193	124	67	59	293	690	168	120	96	583	228	112	295	180	48	65	131	257	58	226
ENSORLG00000001154	320	319	253	370	217	194	168	254	532	342	449	386	414	312	409	538	541	713	621	565	432	386	354	408	558	419	500	453	323	325	753	454	686	696	471	818	719	374	369	584	281	261	253	306	336	274
ENSORLG00000001156	25	42	55	60	18	29	29	17	49	41	27	96	36	12	40	63	69	63	46	55	62	43	44	30	47	40	23	37	26	31	80	54	71	62	51	82	60	52	24	53	33	40	28	40	27	28
ENSORLG00000001157	3989	3383	3123	3634	3332	3301	3478	3341	4511	5013	4015	4906	3956	3886	5779	7150	5359	7268	7366	7236	7119	4686	5456	4820	6082	3806	5576	3973	4179	4295	7233	9163	7909	6818	9085	10163	9743	4570	4394	4321	4292	3892	3621	3740	3149	3768
ENSORLG00000001160	0	0	0	4	0	0	0	0	0	0	0	0	0	0	0	0	0	0	0	0	0	1	0	0	0	0	0	1	0	0	0	0	0	0	0	0	0	0	0	1	0	0	0	0	0	0
ENSORLG00000001161	0	0	0	0	0	0	0	0	0	0	0	0	0	0	0	0	0	0	0	0	0	0	0	0	0	0	0	0	0	0	0	0	0	0	0	0	0	0	0	0	0	0	0	0	0	0
ENSORLG00000001164	0	0	1	7	1	0	0	0	0	0	2	0	1	0	0	3	7	0	0	0	0	0	0	0	0	0	0	0	0	0	0	1	0	0	0	0	0	0	0	1	0	0	0	0	0	0
ENSORLG00000001167	0	0	0	0	0	0	0	0	0	0	0	0	0	0	0	0	0	0	0	0	0	0	0	0	0	0	0	0	0	0	0	0	0	0	0	0	0	0	0	0	0	0	0	0	0	0
ENSORLG00000001168	0	0	0	4	0	0	0	0	1	0	2	0	0	0	0	0	0	0	1	1	0	0	0	0	0	0	0	3	0	0	0	0	0	0	1	0	0	0	0	0	1	1	0	0	0	0
ENSORLG00000001171	0	0	1	2	0	2	0	0	1	2	3	4	0	1	1	1	2	1	0	2	0	1	2	0	0	2	1	0	0	0	5	0	1	0	0	0	1	0	2	2	0	0	1	1	1	1
ENSORLG00000001174	0	0	1	1	0	0	1	0	1	0	2	4	0	0	0	0	10	0	1	2	0	3	0	0	1	1	1	1	0	1	1	0	1	0	0	0	0	0	0	2	1	2	1	0	3	0
ENSORLG00000001175	0	0	0	0	0	0	0	0	0	0	0	0	0	0	0	0	0	0	0	0	0	0	0	0	0	0	0	0	0	0	0	0	0	0	0	0	0	0	0	0	0	0	0	0	0	0
ENSORLG00000001177	0	0	1	0	0	0	0	0	0	0	1	0	0	0	0	0	0	0	1	0	0	0	0	0	0	0	0	0	0	0	0	1	0	0	0	1	0	0	0	0	0	0	0	0	0	0
ENSORLG00000001178	0	0	0	0	0	0	0	0	0	0	0	0	0	0	0	0	0	0	0	0	0	0	0	0	0	0	0	0	0	0	0	0	0	0	0	0	0	0	0	0	0	0	0	0	0	0
ENSORLG00000001180	2905	3401	3035	2995	3046	2998	3760	3129	4172	4024	3673	4249	2879	3820	4085	5203	4617	6962	5715	6676	5391	3229	4886	3963	6659	3934	5844	3708	3574	4052	6187	8984	6087	6658	8109	10183	9123	3934	3689	4967	2932	3988	3623	4469	2732	3910
ENSORLG00000001182	0	0	0	0	0	0	0	0	0	0	0	0	0	0	0	0	0	0	0	0	0	0	0	0	0	0	0	0	0	0	0	0	0	0	0	0	0	0	0	0	0	0	0	0	0	0
ENSORLG00000001185	11	5	1	8	6	12	0	6	15	6	0	25	8	9	2	0	21	1	1	2	2	13	1	121	0	59	0	1	5	2	1	0	4	1	0	0	0	176	1	157	10	0	0	0	37	1
ENSORLG00000001189	0	0	0	0	0	1	0	0	0	0	0	0	1	0	0	0	0	0	0	0	0	0	0	0	1	1	0	0	0	0	0	0	0	0	0	0	0	0	0	0	0	0	0	0	0	0
ENSORLG00000001193	0	0	0	0	0	0	0	0	0	0	0	0	0	0	0	0	0	0	0	0	0	0	0	0	0	0	0	0	0	0	0	0	0	0	0	0	0	0	0	0	0	0	0	0	0	0
ENSORLG00000001194	99	106	77	104	107	109	63	64	104	121	130	178	103	83	131	149	125	144	123	124	143	91	123	112	100	89	132	100	72	98	130	136	194	163	120	159	150	98	80	117	96	86	57	63	90	87
ENSORLG00000001195	0	0	0	3	0	0	0	0	0	0	0	0	0	0	0	0	0	0	0	0	0	0	0	0	0	0	0	0	0	0	0	1	0	0	0	0	0	0	0	0	0	0	0	0	0	0
ENSORLG00000001201	237	226	205	265	370	498	262	327	370	394	494	513	351	328	403	450	546	606	1445	898	777	369	310	388	290	551	295	376	513	221	793	781	657	850	1450	1571	2156	548	532	878	430	162	244	181	486	406
ENSORLG00000001202	0	0	0	0	0	0	0	0	0	0	0	0	0	0	1	0	0	0	0	0	0	0	0	0	0	0	0	1	0	0	0	0	0	0	0	0	0	0	0	0	0	0	0	0	0	0
ENSORLG00000001204	0	0	0	0	0	0	0	0	0	0	0	0	0	0	0	0	0	0	0	0	0	0	0	0	0	0	0	0	0	0	0	0	0	0	0	0	0	0	0	0	0	0	0	0	0	0
ENSORLG00000001206	0	0	0	0	0	0	0	0	0	0	0	0	0	0	0	0	0	0	0	0	0	0	0	0	0	0	0	0	0	0	0	0	0	0	0	0	0	0	0	0	0	0	0	0	0	0
ENSORLG00000001208	0	0	0	2	0	0	0	0	0	0	0	0	0	0	0	0	0	0	0	1	0	0	0	0	0	0	0	0	0	0	0	0	0	0	0	0	0	0	0	0	0	0	0	0	0	0
ENSORLG00000001209	0	0	0	0	0	0	0	0	0	0	0	0	0	0	0	0	0	0	0	0	0	0	0	0	0	0	0	0	0	0	0	0	0	0	0	0	0	0	0	0	0	0	0	0	0	0
ENSORLG00000001210	68	101	69	96	29	45	68	44	51	84	43	83	67	31	64	64	98	196	102	145	93	41	70	58	48	47	48	80	55	48	126	116	134	134	187	100	111	32	21	36	41	47	44	68	59	49
ENSORLG00000001211	515	377	399	444	344	337	390	343	477	549	511	393	557	555	655	651	569	767	864	650	693	417	541	616	605	399	635	488	402	384	811	898	676	743	847	958	865	463	516	509	376	440	336	396	273	476
ENSORLG00000001213	159	21	21	115	1	1	1	1	35	75	42	33	20	22	4	3	18	68	28	171	105	3	4	2	1	3	2	15	2	2	131	119	32	44	96	40	4	0	23	3	5	21	2	2	0	14
ENSORLG00000001215	38	51	35	72	28	34	29	28	33	66	43	93	30	17	38	61	28	46	24	70	57	36	44	37	30	26	41	23	21	30	48	45	50	53	46	103	64	38	39	26	33	57	14	30	26	25
ENSORLG00000001217	170	150	191	218	127	125	124	124	223	220	170	322	161	182	197	235	265	228	203	405	302	143	158	202	167	176	142	136	171	132	265	265	251	238	188	327	239	187	180	165	143	198	122	105	155	132
ENSORLG00000001218	0	2	0	4	2	0	0	0	2	5	0	3	1	1	1	17	11	3	1	2	5	3	4	6	5	3	3	1	5	5	3	1	3	7	2	0	1	4	2	1	0	2	0	0	1	0
ENSORLG00000001220	252	195	176	262	126	130	140	102	308	280	260	395	186	226	239	264	259	244	298	423	406	190	181	205	208	154	216	165	127	135	254	296	294	254	234	433	295	187	161	185	155	213	141	149	176	140
ENSORLG00000001221	31	44	52	60	42	32	38	29	52	32	35	70	55	35	66	39	45	80	37	87	58	35	41	45	31	18	41	37	26	31	77	74	62	59	36	134	54	33	41	39	29	63	32	34	25	40
ENSORLG00000001222	0	0	0	0	0	0	0	0	0	0	0	0	0	0	0	0	4	0	0	0	9	0	0	0	0	0	0	0	0	0	0	0	0	0	0	0	0	0	0	0	0	0	0	0	0	0
ENSORLG00000001223	8944	10721	7798	5494	23560	24284	24275	21694	15023	21018	13923	18195	8944	42612	11705	32752	20383	33406	51853	61089	19349	21839	23142	20419	20574	16754	27427	21510	19117	22984	38466	47936	27595	34305	36163	49403	42656	19992	41432	18530	21487	17039	29630	19729	10596	14714
ENSORLG00000001225	2447	2850	2558	2307	1612	1559	2741	1953	1639	2695	2768	1601	2449	3740	3541	6804	4117	4779	4746	3456	5413	1954	2365	2147	3250	2017	3399	2260	2612	2650	6576	4794	4992	4502	4809	5671	6724	2276	2431	1814	1805	3041	2012	2647	1465	3329
ENSORLG00000001226	7	1	0	1	1	1	0	0	0	1	4	4	2	3	1	0	5	0	0	0	0	3	0	14	0	14	0	0	0	2	1	0	0	1	0	1	0	18	0	21	1	0	0	0	1	0
ENSORLG00000001227	49	41	65	70	47	52	41	38	69	78	61	106	65	43	52	58	77	64	74	98	82	54	43	33	43	45	67	52	36	43	69	94	81	61	74	126	83	43	68	42	44	95	30	51	26	46
ENSORLG00000001230	46	62	36	66	37	28	36	26	55	65	62	109	37	33	48	72	85	53	55	99	70	35	57	53	33	36	65	42	30	19	53	72	76	69	51	150	71	37	46	50	29	40	35	35	39	42
ENSORLG00000001231	45	36	40	68	42	43	41	26	49	45	63	57	42	52	38	47	75	61	59	63	80	48	44	46	35	39	37	44	21	28	37	48	63	55	61	55	63	42	27	47	33	27	26	60	46	39
ENSORLG00000001234	0	0	0	0	0	0	0	0	0	0	0	0	0	0	0	0	0	0	0	0	0	0	0	0	0	0	0	0	0	0	0	0	0	0	0	0	0	0	0	0	0	0	0	0	0	0
ENSORLG00000001235	62	65	59	78	39	34	23	39	50	41	45	84	39	31	28	73	84	54	57	74	110	47	46	45	48	64	36	29	37	59	82	48	57	48	89	79	89	67	33	59	45	53	36	36	60	63
ENSORLG00000001237	1	0	0	1	0	0	0	1	0	1	0	2	0	1	0	1	0	0	0	0	0	0	0	2	0	6	0	0	0	0	0	0	0	0	0	0	0	3	0	3	0	0	0	0	2	0
ENSORLG00000001238	1353	1542	1231	1123	1324	1284	1908	1707	884	1662	1609	1093	1893	3246	2387	3846	2403	2575	3269	1449	2733	1594	2075	1393	1910	1539	2255	2079	1809	1902	4094	4160	3030	2502	2870	2751	3949	1884	1564	1387	1425	1506	1361	1671	1228	1927
ENSORLG00000001239	0	0	2	0	0	0	0	0	0	0	2	0	0	0	0	0	0	0	0	0	0	0	0	0	1	0	0	1	0	0	2	0	0	0	0	0	0	0	0	0	0	0	0	0	0	0
ENSORLG00000001240	7644	14471	12828	12470	10692	12281	12275	11478	4893	6849	6478	6089	4297	5237	6048	15048	12166	10935	20603	26767	17984	7467	10751	4951	7653	3402	13601	11499	7297	9499	18722	16362	17502	12270	22081	23294	20028	3904	10832	4683	8145	7588	10965	13180	3232	8353
ENSORLG00000001244	0	0	0	2	0	0	0	0	0	0	0	0	0	0	0	0	0	0	0	0	0	1	0	0	0	0	0	0	0	0	0	0	0	0	0	0	0	0	0	0	0	0	1	0	0	0
ENSORLG00000001245	370	332	266	350	291	291	362	343	452	516	431	389	369	418	497	656	545	858	785	884	465	435	354	368	452	315	428	434	384	373	790	629	811	563	1088	663	861	378	363	471	345	270	336	446	380	365
ENSORLG00000001246	0	0	0	0	0	0	0	0	0	0	0	0	0	0	0	0	0	0	0	0	0	0	0	0	0	0	0	0	0	0	0	0	0	0	0	0	0	0	0	0	0	0	0	0	0	0
ENSORLG00000001247	846	940	859	913	742	485	942	590	499	1099	935	607	722	722	867	1123	1105	1248	1145	843	1635	464	744	551	646	551	642	661	601	549	1389	1146	1659	1030	945	1580	1484	699	672	779	477	579	525	449	766	933
ENSORLG00000001248	27	26	9	26	13	21	9	14	44	27	31	73	28	54	47	45	47	71	14	38	78	13	9	2	20	59	30	12	21	15	7	27	42	49	38	23	24	24	28	27	16	17	12	25	23	13
ENSORLG00000001249	3	0	0	5	0	0	0	0	0	0	1	3	0	0	0	5	0	0	0	0	0	0	0	0	0	0	0	0	0	0	0	0	0	0	0	0	0	0	0	0	0	0	0	0	0	0
ENSORLG00000001250	0	0	0	5	0	0	0	0	0	0	0	0	0	0	0	0	0	0	0	0	0	0	0	0	0	0	0	0	0	0	0	0	0	0	0	0	0	0	0	0	0	0	0	0	0	0
ENSORLG00000001251	0	0	0	2	0	0	0	0	0	0	0	5	1	0	0	7	5	0	0	0	0	0	0	0	0	0	0	0	1	0	0	0	0	0	0	0	0	1	0	0	0	0	0	0	0	0
ENSORLG00000001252	2499	2483	3350	2914	2072	2159	1515	1211	2090	1845	1290	2646	900	479	567	1391	2007	1216	1178	2260	3343	487	589	677	392	431	640	961	460	841	1423	2416	1314	1260	2408	2040	1090	309	602	255	511	1966	1368	1682	987	1298
ENSORLG00000001253	52	58	85	59	47	52	36	35	77	109	67	155	68	55	61	77	86	112	87	109	95	45	65	70	38	56	73	47	54	40	131	82	98	94	77	125	86	69	64	50	48	53	35	41	45	51
ENSORLG00000001254	856	396	266	364	297	237	227	295	852	1072	910	2110	854	737	943	420	624	407	208	512	626	312	619	704	277	917	487	170	365	378	280	218	277	735	295	887	393	490	302	507	226	501	143	204	511	286
ENSORLG00000001255	24	22	12	26	8	12	16	11	33	29	12	36	17	10	23	32	42	126	38	49	23	21	45	18	26	23	14	44	14	33	59	51	77	31	49	43	25	29	22	29	37	34	13	13	23	7
ENSORLG00000001256	115	112	118	146	76	98	108	79	188	152	142	239	113	88	140	208	131	185	164	215	172	116	143	139	142	102	148	107	86	91	194	195	163	135	145	185	151	130	78	90	96	111	110	113	85	78
ENSORLG00000001257	595	917	810	1223	735	753	825	545	1068	853	657	1310	760	894	838	1150	1348	1173	1243	3408	1129	718	651	953	679	672	866	776	662	642	1124	1406	1200	974	1014	1317	882	696	744	645	865	1315	613	728	620	761
ENSORLG00000001259	224	256	202	296	178	214	138	167	237	288	279	306	169	168	255	350	423	407	285	357	406	204	203	169	236	164	230	239	220	224	477	409	440	389	368	428	373	224	186	235	181	214	148	140	199	215
ENSORLG00000001260	144	82	108	102	116	131	80	74	136	157	116	205	79	117	121	178	195	287	242	287	355	116	170	101	137	108	171	115	106	144	226	243	197	274	299	275	263	123	105	175	117	98	100	91	118	145
ENSORLG00000001261	1	1	0	1	0	1	1	0	0	0	2	0	0	0	1	2	13	0	0	0	0	0	0	2	1	0	0	0	0	3	0	0	0	0	0	0	0	1	0	0	0	0	0	0	0	0
ENSORLG00000001264	110	143	115	114	88	62	108	60	105	175	123	145	103	149	126	248	124	263	151	182	299	63	125	123	87	59	128	117	105	69	282	197	164	230	286	268	230	118	97	84	68	86	76	67	58	100
ENSORLG00000001265	1	0	1	1	0	0	1	0	1	0	0	1	1	1	1	0	4	0	1	0	6	0	0	0	1	0	0	0	0	0	8	0	0	0	0	0	1	0	0	0	0	1	0	0	2	1
ENSORLG00000001266	53	42	37	63	34	35	35	28	65	47	44	57	33	53	32	58	65	69	47	96	88	32	38	55	33	26	62	34	28	30	77	57	67	43	61	78	61	62	36	56	36	31	24	50	49	30
ENSORLG00000001267	0	0	0	0	0	0	0	0	0	0	0	0	0	2	0	0	1	0	0	0	0	0	0	0	0	0	0	0	0	0	0	0	0	0	0	0	0	0	0	0	0	0	0	0	0	0
ENSORLG00000001268	17	7	19	17	9	3	19	12	21	21	23	3	13	10	7	20	19	36	28	35	44	14	5	7	28	10	10	10	12	13	27	18	33	13	39	18	27	12	15	22	7	11	15	7	12	18
ENSORLG00000001269	19	18	25	33	20	16	10	21	14	40	30	37	16	13	9	36	32	39	57	36	45	16	30	26	20	16	13	13	23	29	51	23	43	36	53	71	55	33	12	31	16	25	11	17	19	25
ENSORLG00000001271	282	260	189	296	258	252	219	266	273	271	299	461	292	423	453	358	393	637	393	536	381	323	320	527	277	323	334	314	287	265	457	497	577	499	482	523	495	395	284	257	308	280	243	299	296	295
ENSORLG00000001272	2	3	2	4	2	1	0	1	3	2	1	8	0	1	1	12	30	1	10	0	2	5	3	2	3	5	4	2	4	6	7	2	7	13	3	0	3	2	3	3	1	1	2	1	1	0
ENSORLG00000001273	0	2	1	3	0	2	0	0	2	0	0	1	1	0	1	1	1	0	0	0	0	0	0	0	0	0	0	0	1	0	0	0	0	0	0	1	0	0	0	0	0	0	0	0	0	1
ENSORLG00000001274	1	1	5	10	0	3	3	7	30	3	8	4	3	8	11	23	16	45	48	82	14	56	45	43	316	36	20	35	18	33	8	17	5	226	37	19	25	13	7	38	27	9	44	40	28	5
ENSORLG00000001276	0	0	0	0	0	0	2	0	0	0	0	0	0	0	0	0	0	0	0	0	0	0	0	1	0	0	1	0	0	0	1	0	0	0	0	0	0	0	0	0	0	0	0	0	0	0
ENSORLG00000001277	0	0	0	0	0	0	0	0	0	0	0	0	0	0	0	0	0	0	0	0	0	0	0	0	0	0	0	1	0	0	2	0	0	0	1	0	0	0	0	0	0	0	0	0	0	0
ENSORLG00000001278	421	393	435	423	472	436	261	359	489	577	464	693	362	431	434	845	676	867	772	821	624	412	405	465	375	370	295	499	405	465	767	705	684	722	884	770	931	443	414	393	373	278	324	360	422	422
ENSORLG00000001280	26	22	18	36	23	25	18	13	37	35	43	50	27	18	30	20	27	30	31	35	33	20	20	24	18	16	25	19	25	31	39	24	46	30	23	47	47	22	13	17	11	34	17	21	21	22
ENSORLG00000001282	1204	750	703	905	499	431	704	451	1079	1385	1341	1070	725	870	864	1117	1095	1324	1081	1310	1640	504	483	519	489	397	677	594	497	653	1342	1109	1210	1128	1737	1405	1403	510	472	428	490	709	567	488	581	644
ENSORLG00000001283	156	144	139	211	110	141	112	87	207	203	160	309	201	148	231	173	267	136	244	305	308	139	177	202	202	163	181	117	132	147	197	235	256	210	204	373	231	191	166	185	159	200	80	108	135	128
ENSORLG00000001284	538	582	411	697	703	780	799	629	584	575	540	738	582	363	825	1476	1066	1530	1114	1794	1548	900	940	655	1034	589	1020	1074	675	640	1505	1889	1866	1106	1972	1605	1765	812	799	879	848	742	768	917	704	822
ENSORLG00000001286	1131	644	827	940	516	567	536	794	573	1278	1181	833	1121	682	591	1474	1212	1920	900	1075	963	825	950	803	938	946	719	669	974	778	1403	939	875	1197	1578	690	838	723	401	762	752	631	534	598	697	727
ENSORLG00000001287	0	0	0	3	0	0	0	0	0	0	0	0	0	0	0	0	0	0	0	0	3	0	0	0	1	0	0	0	0	0	0	0	0	0	0	0	0	0	0	0	0	0	0	0	0	0
ENSORLG00000001288	1	2	2	4	0	0	1	1	5	5	0	2	2	0	0	4	21	0	2	0	1	1	0	0	1	0	1	1	0	0	0	1	7	3	0	2	0	1	0	0	0	0	2	2	0	0
ENSORLG00000001289	2532	3584	3324	3576	2212	2357	2380	1904	2217	2480	2422	2497	1701	1706	2205	3644	3485	4042	4290	5403	4217	1936	2347	2180	2407	2070	2564	2145	2119	2672	3412	3724	3308	2934	5085	4987	4235	1682	1990	2102	1875	2793	2180	2355	1831	2976
ENSORLG00000001291	0	0	0	10	0	0	0	0	0	1	0	0	0	0	0	1	6	0	2	0	0	0	0	0	0	1	0	0	0	0	1	0	0	2	0	3	0	0	0	0	0	1	0	0	0	0
ENSORLG00000001292	296	302	231	327	250	203	215	181	361	530	444	529	348	607	450	425	435	547	325	409	387	250	298	341	297	297	367	281	236	224	455	425	522	467	454	472	472	358	302	369	237	225	137	261	355	179
ENSORLG00000001294	10	26	13	15	19	17	23	14	29	19	30	28	27	28	33	50	30	38	26	38	26	18	21	19	26	11	39	33	27	34	20	31	30	26	34	21	42	14	19	7	26	34	17	37	20	32
ENSORLG00000001296	0	0	0	1	0	0	0	1	0	0	0	0	0	1	1	0	0	0	0	0	0	0	1	0	0	0	0	0	0	0	0	0	0	1	0	2	0	0	0	0	0	0	0	0	0	0
ENSORLG00000001298	39	20	40	27	7	12	12	9	22	34	57	46	44	9	15	42	31	75	31	62	62	21	38	13	25	10	40	44	41	55	75	16	76	76	41	93	81	24	36	25	17	26	19	17	27	66
ENSORLG00000001299	7126	6612	7400	6095	7418	8236	7348	6899	5488	8150	5962	7806	5339	3903	8345	11521	10984	8092	12399	7873	9769	8588	8715	6393	8339	7763	8448	7167	6222	7081	10860	13102	11684	9534	15176	11625	13810	6440	4829	7869	6152	6128	5587	8518	7027	6770
ENSORLG00000001300	0	2	0	13	3	0	1	0	1	2	1	1	0	0	0	3	1	0	1	3	1	0	0	0	0	0	1	2	1	1	0	0	4	2	0	1	0	1	1	0	0	1	1	3	0	0
ENSORLG00000001301	52	53	50	143	65	90	32	21	109	96	79	255	77	81	101	82	62	105	37	216	150	68	61	96	27	53	89	31	23	31	49	110	110	101	38	205	49	55	60	30	94	157	14	41	44	26
ENSORLG00000001303	92	99	159	104	52	33	21	13	119	128	141	130	65	72	131	134	145	90	78	112	145	54	59	38	65	40	52	42	60	50	124	86	174	72	101	146	105	53	55	48	50	68	51	28	37	44
ENSORLG00000001304	308	61	237	514	326	222	122	320	215	344	118	150	94	100	113	275	470	338	149	204	342	68	110	66	54	41	115	140	46	66	249	176	147	211	68	152	50	89	39	44	53	48	178	70	38	156
ENSORLG00000001305	120	40	72	88	82	84	53	67	127	102	101	224	158	180	152	199	168	184	158	183	240	102	114	184	138	162	173	105	123	143	152	175	199	160	133	196	176	302	111	220	138	130	70	99	176	128
ENSORLG00000001306	87	54	58	81	55	70	60	71	172	121	155	202	109	78	113	144	131	124	104	220	131	49	62	57	86	51	129	65	62	52	140	129	149	152	115	227	161	63	68	92	64	106	61	58	81	75
ENSORLG00000001308	709	556	574	647	409	425	538	501	1106	661	861	731	847	3543	1099	1022	801	1912	1273	3330	1237	715	598	617	725	525	885	864	535	501	1416	1400	1226	1365	1586	1752	1271	1024	1205	758	547	541	874	749	549	560
ENSORLG00000001311	1	0	5	11	3	6	8	2	3	7	4	2	5	4	7	8	2	13	8	1	5	3	6	3	11	5	10	6	4	14	13	2	21	22	5	17	9	4	5	6	4	8	7	9	6	10
ENSORLG00000001312	461	491	312	467	324	335	356	303	686	588	860	463	463	638	533	1242	712	1120	2301	1370	1310	525	630	536	1464	481	636	606	492	654	955	1229	869	847	1866	1053	1204	389	440	453	456	479	1392	531	545	409
ENSORLG00000001313	125	146	145	195	180	183	161	176	120	143	107	301	157	160	203	275	236	289	213	369	291	246	204	256	188	264	262	259	182	185	264	214	365	304	315	278	298	275	163	261	188	194	137	247	193	127
ENSORLG00000001314	49	72	42	60	50	45	38	43	42	46	33	61	45	34	58	49	49	79	36	54	92	21	34	42	16	38	26	45	24	29	47	19	44	38	26	55	49	55	9	21	21	45	12	13	29	22
ENSORLG00000001315	0	0	0	2	0	1	0	0	0	0	1	0	0	0	0	0	0	0	0	0	0	0	1	0	0	0	0	0	0	0	0	0	0	0	0	0	0	0	0	0	0	0	0	0	0	0
ENSORLG00000001316	512	696	486	1019	646	653	724	546	1233	750	895	1064	689	986	1181	2170	1214	1877	1447	2967	1869	899	1090	996	941	650	1218	1326	974	1161	1183	2012	1677	1092	1643	1369	1745	708	998	521	1191	1527	743	889	680	1165
ENSORLG00000001318	0	0	0	0	0	0	0	0	0	0	0	0	0	0	0	0	0	0	0	0	0	0	0	0	0	0	0	0	0	0	0	0	0	0	0	0	0	0	0	0	0	0	0	0	0	0
ENSORLG00000001319	27	29	94	54	52	58	44	26	53	53	53	157	38	29	65	63	65	48	69	109	115	46	57	51	36	56	64	70	57	38	83	77	94	63	102	133	163	54	38	59	41	53	48	44	52	69
ENSORLG00000001320	25	23	25	37	21	27	25	27	57	37	37	52	28	27	21	71	42	70	27	71	67	38	15	24	33	13	40	37	18	19	70	50	75	42	85	84	50	35	27	33	22	28	26	27	27	26
ENSORLG00000001321	0	0	0	0	0	0	0	0	0	0	0	0	0	0	0	0	0	0	0	0	0	0	0	0	0	0	0	0	0	0	0	0	0	0	0	0	0	0	0	0	0	0	0	0	0	0
ENSORLG00000001323	0	1	0	0	0	2	0	0	0	1	0	3	0	0	0	0	0	0	0	0	0	0	2	0	2	1	1	1	0	0	0	0	1	0	0	3	1	1	0	0	0	2	2	1	1	0
ENSORLG00000001324	88	71	76	93	43	55	60	45	109	114	101	146	62	64	82	130	122	86	66	161	158	60	85	86	57	66	82	67	64	65	118	121	147	128	104	158	115	87	68	69	59	77	53	50	66	44
ENSORLG00000001325	37	17	29	32	12	9	47	10	41	31	47	19	53	41	69	29	13	62	52	59	28	10	15	30	29	17	34	12	15	22	39	61	36	33	33	65	55	17	33	44	25	15	24	15	7	29
ENSORLG00000001327	0	0	0	2	0	0	0	0	0	0	0	0	0	0	0	0	0	1	0	0	0	0	0	0	0	0	1	0	1	0	0	0	0	0	0	0	0	0	0	1	0	0	0	0	0	0
ENSORLG00000001328	1	0	2	8	0	0	2	2	2	1	0	3	0	0	0	4	4	1	0	1	0	0	0	0	0	1	1	1	0	2	1	0	0	2	3	3	5	1	0	0	0	0	0	1	1	0
ENSORLG00000001329	20	18	30	29	21	21	20	28	34	26	63	38	31	34	32	39	44	55	47	34	51	22	22	25	48	30	34	51	25	22	54	40	85	23	30	57	54	38	23	50	21	20	22	40	22	29
ENSORLG00000001331	0	0	0	5	0	0	0	0	0	0	0	1	0	1	0	0	0	0	1	0	0	0	0	0	0	2	0	0	0	0	0	0	0	0	2	1	0	0	0	0	0	0	0	0	0	0
ENSORLG00000001332	85	57	71	128	53	52	30	50	87	107	100	162	80	62	81	80	84	87	60	145	134	72	59	67	57	65	72	46	50	53	106	93	118	93	70	159	81	72	56	51	68	118	39	50	47	27
ENSORLG00000001338	0	0	0	1	0	0	0	0	0	0	0	0	0	0	0	0	0	0	0	0	0	0	0	0	0	0	0	0	0	0	0	0	0	0	0	0	0	0	0	0	0	0	0	0	0	0
ENSORLG00000001339	39	33	35	36	39	48	15	27	44	48	29	64	43	29	44	49	51	49	33	69	67	41	45	36	36	38	41	33	33	51	62	71	62	47	55	73	44	59	30	34	29	44	18	28	44	28
ENSORLG00000001340	1	4	0	5	0	0	0	2	4	2	0	1	1	1	8	3	8	8	1	3	0	1	2	1	2	3	7	2	0	2	2	4	2	5	1	3	0	2	1	2	2	1	0	2	0	0
ENSORLG00000001341	64	55	64	69	59	36	79	49	59	74	47	56	34	55	74	74	110	119	111	99	87	63	55	66	96	66	64	65	48	48	92	98	96	76	172	113	129	61	39	66	38	29	79	54	56	53
ENSORLG00000001343	317	214	207	178	320	300	405	464	560	573	991	440	836	463	689	692	289	1084	684	629	718	368	299	571	489	398	574	647	337	613	551	521	892	888	643	1139	598	253	268	446	186	512	330	473	318	520
ENSORLG00000001344	41	50	53	60	30	36	27	19	107	73	55	111	66	69	119	81	77	73	53	140	83	51	72	66	51	62	66	42	51	36	109	142	139	111	114	147	136	59	63	54	53	79	28	35	54	57
ENSORLG00000001345	1	0	0	3	0	0	0	4	1	0	0	2	0	1	0	0	1	2	1	0	0	0	0	0	0	0	2	2	3	0	1	0	2	0	0	0	1	0	2	3	0	1	1	0	0	0
ENSORLG00000001346	0	0	0	5	0	0	0	0	0	0	0	0	0	0	0	0	0	0	0	0	0	0	0	0	0	0	0	0	0	0	0	0	0	0	0	0	0	0	0	0	0	0	0	1	0	0
ENSORLG00000001347	1	2	1	5	2	3	5	0	3	7	2	4	1	1	0	5	2	2	3	3	3	0	1	1	1	3	2	3	0	3	3	5	1	0	9	4	1	3	0	0	1	3	2	1	2	4
ENSORLG00000001348	2384	730	976	1354	467	674	997	1013	969	2090	1571	2123	1292	535	875	2278	2113	1932	1392	1488	2707	1529	940	1174	1306	1699	1051	1245	1409	1317	1494	2052	1605	1802	2313	1451	2034	782	562	1762	953	1429	1426	1041	2637	1161
ENSORLG00000001349	0	0	0	2	0	0	0	0	0	0	0	0	0	0	0	0	0	0	0	0	0	0	0	0	0	0	0	0	0	0	0	0	0	0	0	0	0	0	0	0	0	0	0	0	0	0
ENSORLG00000001350	0	4	1	0	0	0	0	26	0	0	0	0	22	29	0	1	0	0	0	1	0	0	0	0	0	0	0	0	4	1	4	8	0	9	6	141	0	0	0	0	1	0	1	0	0	0
ENSORLG00000001351	209	166	161	218	179	206	152	166	307	310	247	386	280	309	330	294	256	312	215	368	342	202	220	257	221	189	288	167	163	161	295	331	335	289	281	458	283	226	203	172	193	264	113	151	201	146
ENSORLG00000001352	8	26	19	26	18	29	24	38	13	24	6	16	4	2	6	9	20	8	52	6	32	15	35	10	9	11	29	14	7	16	20	39	32	36	88	22	22	17	4	15	40	13	14	33	25	32
ENSORLG00000001355	89	83	94	84	90	77	65	65	114	104	98	177	69	78	113	165	198	162	163	183	234	91	108	106	90	119	89	83	114	83	152	160	172	148	197	197	192	134	79	113	118	105	70	95	111	107
ENSORLG00000001356	0	0	1	4	0	0	0	0	0	0	0	0	0	0	0	0	0	0	0	0	0	0	0	0	0	0	0	0	0	0	0	0	0	0	0	0	0	0	0	0	0	0	0	0	0	0
ENSORLG00000001357	0	0	0	1	0	0	0	0	0	0	0	0	0	0	0	0	0	0	0	0	0	0	0	0	0	0	0	0	1	1	0	0	0	0	0	0	0	1	0	0	0	0	0	0	0	0
ENSORLG00000001358	0	0	0	0	0	0	0	0	0	0	0	0	0	0	0	0	0	0	0	0	0	0	0	0	0	0	0	0	0	0	0	0	0	0	0	0	0	0	0	0	0	0	0	0	0	0
ENSORLG00000001360	1057	1633	1746	1786	1648	1830	1746	1370	1030	1306	1069	1476	888	951	1132	1822	1553	2033	2662	2444	2326	1223	1559	1107	1655	995	1608	1505	1075	1071	1918	3262	2434	1644	2897	2854	2813	1162	985	988	1115	1410	1123	1488	741	1217
ENSORLG00000001361	426	475	365	510	465	442	461	451	440	634	435	509	296	346	407	727	603	693	503	532	608	283	318	310	467	261	457	415	316	333	611	793	816	623	978	683	718	332	300	496	353	310	293	310	383	373
ENSORLG00000001365	27	19	26	54	17	31	16	13	19	24	14	30	26	10	30	31	28	27	24	23	24	26	20	22	19	28	34	22	29	24	48	45	36	26	31	47	27	20	15	20	18	29	10	22	13	33
ENSORLG00000001366	131	156	69	150	91	110	126	113	148	222	180	209	148	127	205	238	247	244	176	187	225	123	190	216	175	169	223	156	172	135	254	234	219	255	199	299	264	207	115	148	135	122	82	190	146	167
ENSORLG00000001367	54	61	43	50	36	37	55	46	112	71	128	47	51	29	53	74	85	105	83	106	81	53	45	51	57	29	62	34	21	45	89	82	85	58	98	102	68	35	28	52	33	47	26	28	35	35
ENSORLG00000001368	0	0	0	9	0	0	0	0	1	0	0	0	0	0	0	0	0	0	0	0	0	0	0	0	0	0	0	0	0	0	0	0	0	0	0	0	0	0	0	0	0	1	0	0	0	0
ENSORLG00000001372	13	11	9	18	10	9	15	11	21	23	9	25	24	11	15	14	25	14	25	36	29	13	18	9	10	18	24	14	16	14	22	18	26	12	16	31	28	20	12	14	12	14	6	18	18	15
ENSORLG00000001373	135	116	113	161	102	98	88	76	179	141	144	249	119	186	215	189	140	172	147	221	196	97	87	136	98	76	147	67	67	78	158	172	165	123	134	286	134	108	112	86	80	155	46	103	99	84
ENSORLG00000001374	52	48	58	83	48	50	46	38	98	56	76	85	70	59	67	84	76	86	65	94	88	78	39	81	65	45	49	48	47	57	82	112	140	83	97	88	131	56	51	81	65	66	31	36	75	44
ENSORLG00000001375	227	240	256	273	187	163	200	205	328	268	256	392	276	320	313	310	284	341	382	442	359	202	218	200	175	165	244	239	173	211	420	392	484	317	348	612	405	171	244	175	180	274	182	277	152	229
ENSORLG00000001377	75	62	73	95	70	65	53	43	92	83	95	137	72	51	75	99	101	106	83	191	115	64	73	80	59	49	91	58	58	71	144	151	110	88	102	171	129	87	51	39	58	166	32	75	61	61
ENSORLG00000001379	0	0	0	0	0	0	1	0	0	0	0	0	0	0	1	0	0	0	0	0	0	0	0	0	0	0	0	0	0	0	0	0	0	0	0	0	0	0	0	0	0	0	0	0	0	0
ENSORLG00000001380	241	215	286	293	176	178	171	165	205	220	194	256	196	254	232	361	408	269	336	341	427	247	287	255	245	240	351	257	257	232	428	469	403	346	374	511	502	207	236	285	233	232	204	225	270	213
ENSORLG00000001381	397	310	317	435	323	318	370	362	575	504	556	705	369	363	383	686	587	653	396	655	628	366	407	391	341	284	573	303	340	330	567	589	646	803	592	719	633	347	292	368	277	351	283	341	387	378
ENSORLG00000001382	5	4	2	2	2	0	2	1	0	1	4	7	1	0	1	1	3	4	0	3	5	1	0	0	2	0	0	1	0	0	0	3	8	0	0	4	0	1	2	0	1	1	0	3	3	1
ENSORLG00000001384	39	16	20	44	12	11	1	4	87	109	36	128	15	13	67	86	61	30	32	102	110	33	26	16	14	11	44	8	18	29	32	55	64	81	26	134	21	16	37	8	26	31	10	9	44	18
ENSORLG00000001385	137	131	144	155	129	141	140	124	195	167	156	273	155	171	248	214	206	223	166	325	277	148	194	203	187	163	225	137	122	92	159	295	261	236	224	374	254	144	163	157	149	194	123	134	161	117
ENSORLG00000001387	0	0	0	5	0	0	0	0	0	0	0	0	0	0	0	4	5	0	0	0	0	0	0	0	0	0	0	0	0	0	0	0	0	0	0	1	0	0	0	0	0	0	0	0	0	0
ENSORLG00000001389	92	87	117	156	78	100	56	42	144	121	94	165	62	54	96	157	174	143	110	238	256	109	96	98	74	112	111	92	76	90	178	169	201	174	185	163	145	136	81	110	72	89	50	65	79	65
ENSORLG00000001390	139	118	104	166	106	104	87	99	122	151	160	217	120	158	137	164	168	172	148	204	227	120	130	140	133	122	166	111	99	119	170	209	171	213	206	308	221	142	99	168	119	146	100	115	113	103
ENSORLG00000001392	4638	3447	4904	5868	5211	5890	6585	4480	4130	3461	4805	6577	4740	4304	4532	7895	8538	5570	8061	5898	8606	6019	4726	3916	4721	8234	6952	5796	5292	5943	5826	4575	6522	6365	8198	5511	7415	5425	1944	8679	5330	3919	4799	5496	10059	5612
ENSORLG00000001393	141	174	188	192	170	116	126	106	173	172	152	243	144	143	179	213	245	397	271	338	354	141	174	161	164	129	147	155	117	155	291	294	224	211	321	351	244	209	133	174	117	142	125	131	113	120
ENSORLG00000001395	10	4	10	13	3	4	2	2	6	7	3	11	3	1	4	9	16	4	10	6	10	2	1	4	4	1	11	7	7	7	6	5	3	7	5	8	1	2	3	0	2	1	7	6	5	9
ENSORLG00000001398	71	70	93	88	69	79	59	49	71	62	54	146	76	94	119	51	89	90	67	149	75	75	57	56	55	47	92	60	44	39	102	112	96	59	68	232	99	48	84	47	50	88	54	89	45	45
ENSORLG00000001399	257	279	251	344	203	247	195	181	356	366	333	569	238	232	275	390	396	482	370	621	619	330	332	337	231	298	344	243	198	195	422	515	557	465	459	575	398	332	281	236	235	298	148	264	228	215
ENSORLG00000001401	0	0	0	11	1	0	0	0	0	0	0	0	1	0	0	0	1	0	0	0	1	1	0	0	0	0	0	0	1	0	0	0	0	0	0	0	1	0	1	0	0	0	0	0	0	0
ENSORLG00000001403	0	2	0	2	0	3	1	1	2	0	0	1	2	0	0	2	4	2	0	1	0	1	1	1	1	1	0	0	0	0	0	1	0	1	0	6	0	1	2	0	0	1	1	0	0	1
ENSORLG00000001406	1	0	0	0	4	0	0	0	1	2	1	2	0	6	0	1	4	0	2	1	2	6	6	1	5	2	0	3	13	2	4	2	2	3	1	0	5	2	2	3	1	4	5	1	4	6
ENSORLG00000001407	57	49	59	73	50	42	36	51	51	59	52	76	47	50	55	77	80	63	78	121	95	54	58	54	73	38	46	53	24	46	94	66	80	70	73	90	97	59	37	40	54	47	38	57	56	43
ENSORLG00000001408	0	0	0	0	0	0	0	0	0	0	0	0	0	0	0	0	0	0	0	0	0	0	0	0	0	0	0	0	0	0	0	0	0	0	0	0	0	0	0	0	0	0	0	0	0	0
ENSORLG00000001410	0	1	0	5	0	0	0	0	1	1	1	1	0	1	0	2	3	0	0	0	0	0	1	1	0	0	0	1	0	0	0	0	0	0	0	0	0	0	1	1	0	0	0	0	0	0
ENSORLG00000001411	0	0	1	0	0	0	0	0	0	0	0	0	0	0	0	0	0	0	0	0	0	0	0	0	0	0	0	0	0	0	0	0	0	0	0	0	0	0	0	1	0	24	19	46	0	0
ENSORLG00000001413	6	12	5	19	23	7	1	14	11	6	9	17	2	5	4	4	18	4	39	7	23	2	2	2	1	2	1	2	1	1	3	6	5	16	17	1	3	6	2	12	16	0	5	4	29	1
ENSORLG00000001414	199	191	267	274	187	169	191	160	183	193	209	218	155	131	258	256	296	333	285	288	327	176	159	192	136	183	237	206	144	225	294	255	312	255	327	375	394	151	122	213	145	195	162	196	200	217
ENSORLG00000001415	23	60	26	39	8	24	11	8	38	51	23	46	18	22	21	14	11	33	47	22	27	15	16	20	18	7	20	9	10	18	43	27	20	20	38	33	24	14	7	8	16	18	10	7	11	14
ENSORLG00000001416	115	73	83	108	69	80	49	47	128	113	74	119	94	114	85	129	126	143	108	136	136	91	65	111	72	87	79	109	83	52	191	145	197	114	170	165	169	98	67	120	60	93	48	43	64	71
ENSORLG00000001418	168	205	219	200	170	161	132	113	229	319	197	331	149	204	201	348	321	292	316	325	360	188	261	229	253	194	211	190	146	208	394	262	413	347	410	411	364	203	190	206	152	157	200	197	174	167
ENSORLG00000001420	317	609	623	729	362	408	402	323	436	407	425	592	310	263	373	634	600	775	670	697	680	455	415	402	426	378	468	368	345	520	584	559	697	508	781	842	766	381	353	412	326	428	367	461	464	476
ENSORLG00000001421	1	0	0	0	1	0	0	0	0	0	0	0	1	0	0	0	0	0	0	0	0	0	0	0	0	0	0	0	0	0	0	0	0	0	0	0	0	0	0	0	0	0	0	0	0	0
ENSORLG00000001422	4	0	0	0	0	0	0	0	0	1	0	0	0	1	0	2	0	0	0	0	1	1	0	1	0	0	0	0	0	0	0	0	0	0	0	0	2	0	0	2	0	1	0	0	1	0
ENSORLG00000001425	0	0	1	4	0	0	0	0	0	0	0	0	0	0	0	0	0	0	0	0	0	0	0	0	0	0	1	0	0	0	0	0	0	0	0	0	0	0	0	0	1	0	0	0	0	0
ENSORLG00000001426	61	88	56	67	63	63	63	54	53	98	59	125	58	74	71	78	87	98	59	51	122	53	60	66	55	28	69	45	41	45	89	109	124	112	116	114	123	78	50	67	47	61	34	58	60	48
ENSORLG00000001427	94	144	132	196	75	73	105	53	111	72	85	108	78	70	109	99	140	214	141	285	246	55	75	73	53	58	88	64	56	57	170	134	148	102	193	331	155	53	76	50	57	89	64	64	56	78
ENSORLG00000001428	0	0	0	0	1	0	3	3	0	0	0	0	0	0	1	0	0	4	0	0	0	0	0	0	0	0	0	0	0	0	0	0	3	1	0	0	0	0	0	0	0	0	0	2	0	0
ENSORLG00000001430	0	0	0	1	0	0	0	0	0	0	0	0	0	0	0	0	0	0	0	0	0	0	0	0	0	0	0	0	0	0	0	0	0	0	0	0	0	0	0	0	0	0	0	0	0	0
ENSORLG00000001434	200	246	247	442	202	207	229	146	444	331	247	452	272	141	242	230	406	481	114	644	544	156	252	250	279	226	196	211	183	144	509	484	338	348	454	847	453	236	243	296	130	160	159	220	126	203
ENSORLG00000001435	1811	2042	1994	2049	1520	1433	1313	1167	1376	1709	1188	2366	1220	807	1121	1685	2135	1577	1839	1597	2228	1212	1179	1214	1045	1273	1113	922	943	993	1466	1103	1507	1482	1795	1902	1790	1243	755	1261	929	1154	891	925	1136	989
ENSORLG00000001436	0	12	2	4	0	0	0	1	5	3	0	11	0	3	6	1	0	0	7	5	1	3	0	0	6	6	2	5	2	0	7	3	3	4	0	0	6	0	0	4	2	0	0	0	0	0
ENSORLG00000001437	14	25	21	30	10	21	12	10	20	16	20	35	17	24	23	24	18	34	34	13	39	24	16	36	20	34	16	14	17	16	43	27	38	25	13	43	26	25	20	20	17	9	11	21	25	13
ENSORLG00000001442	33	5	16	39	21	24	7	4	19	26	15	43	26	9	7	18	15	8	23	19	8	10	9	13	3	5	3	12	2	13	16	14	13	5	23	9	17	8	9	4	14	9	5	5	3	7
ENSORLG00000001443	27	27	27	31	25	19	22	20	20	20	31	42	22	15	18	70	67	40	30	49	42	28	35	27	36	22	45	24	39	23	36	46	43	43	22	45	54	21	20	25	45	29	25	22	32	21
ENSORLG00000001444	12	4	6	12	4	2	2	1	8	3	15	8	5	2	7	23	12	10	15	28	37	8	11	8	11	17	15	7	16	14	9	24	11	12	26	12	9	22	18	22	5	15	3	3	9	6
ENSORLG00000001445	3	2	2	1	2	5	2	0	1	6	5	9	2	2	5	3	7	2	6	6	5	2	8	3	5	3	3	5	4	3	6	2	4	9	7	3	2	6	5	0	3	5	4	2	1	3
ENSORLG00000001446	24	19	17	24	10	11	9	6	19	17	15	35	12	6	21	23	30	15	16	27	32	23	17	18	10	22	20	11	19	21	18	18	58	31	29	29	30	7	11	14	13	26	8	15	21	17
ENSORLG00000001447	3268	790	928	857	1229	670	288	90	6377	5979	1942	12317	1848	508	2630	3208	3899	19	276	164	4145	49	44	25	19	121	39	27	138	394	361	150	1365	140	55	519	87	274	51	23	60	1090	47	31	145	284
ENSORLG00000001448	18	2	2	31	17	20	10	9	88	12	27	147	11	58	28	19	29	19	272	209	48	23	7	38	28	24	65	12	2	6	3	103	12	36	17	178	14	18	12	10	24	55	10	40	37	1
ENSORLG00000001449	136	168	205	229	93	110	102	64	254	184	161	326	177	130	186	128	182	315	172	420	208	87	116	130	80	68	184	69	71	69	272	182	219	213	107	492	119	73	120	94	101	243	40	64	36	75
ENSORLG00000001450	0	0	0	6	0	0	0	0	0	2	0	6	0	0	0	0	0	0	0	0	0	0	0	0	0	0	0	0	0	0	0	0	0	0	0	0	0	1	0	0	3	0	0	0	0	0
ENSORLG00000001451	13	11	12	91	3	3	8	4	6	5	10	30	10	2	3	43	82	3	15	6	23	10	10	6	4	4	7	10	15	9	11	6	5	8	10	6	8	4	11	1	15	5	12	5	19	22
ENSORLG00000001453	5	2	3	0	0	0	1	0	5	6	1	0	0	1	1	12	32	2	5	3	14	7	2	3	4	1	0	0	0	1	5	2	4	12	5	3	0	1	0	1	1	0	4	3	0	1
ENSORLG00000001455	28	2	23	17	2	0	0	0	2	12	2	2	25	0	1	3	4	22	65	7	0	24	6	30	2	0	1	21	3	3	8	3	1	7	3	14	4	9	19	0	16	7	1	0	16	1
ENSORLG00000001457	0	0	0	0	0	0	0	0	0	0	0	0	0	0	0	0	0	0	0	0	0	0	0	0	0	1	0	0	0	0	0	0	0	0	0	0	0	0	0	0	0	0	0	0	0	0
ENSORLG00000001459	2	1	6	5	0	2	1	2	6	1	4	1	2	2	0	9	13	1	6	5	9	0	7	2	4	2	1	2	2	0	8	0	4	4	4	1	8	2	2	5	3	1	1	1	0	2
ENSORLG00000001460	113	93	102	116	77	78	81	65	112	103	123	167	99	85	131	154	162	189	139	193	147	108	99	103	74	67	126	82	74	86	165	184	124	144	199	195	117	107	112	96	75	83	35	82	80	89
ENSORLG00000001462	131	95	84	105	70	84	84	74	100	118	113	210	114	115	120	163	128	121	102	210	165	70	99	118	85	64	119	70	66	63	117	174	155	123	104	169	133	83	83	78	85	134	56	86	90	80
ENSORLG00000001463	94	133	111	117	29	47	46	12	119	80	52	269	43	24	29	99	88	80	99	48	217	96	80	36	79	54	61	105	79	91	101	99	133	83	42	97	123	90	50	54	68	81	72	27	114	74
ENSORLG00000001464	63	75	40	47	25	21	29	46	91	105	68	91	54	38	64	81	79	90	73	96	88	53	56	46	52	45	50	38	41	37	109	78	101	105	96	112	114	65	53	62	45	39	29	30	56	30
ENSORLG00000001465	2	3	3	1	5	2	2	0	2	1	1	2	1	0	2	0	3	3	2	10	5	0	0	2	1	0	1	2	1	1	5	6	0	2	2	7	1	0	0	1	1	4	2	6	6	6
ENSORLG00000001466	100	101	63	82	77	56	79	52	107	131	101	131	121	104	140	172	154	245	177	102	135	81	122	111	130	85	145	112	73	80	179	148	164	181	192	147	167	113	77	86	85	74	85	123	91	60
ENSORLG00000001467	23	9	15	32	15	16	14	25	18	15	26	45	28	24	24	48	26	28	32	46	39	17	22	14	17	16	25	19	15	27	34	39	37	36	36	38	30	26	21	25	22	32	12	27	27	27
ENSORLG00000001469	1	0	0	6	1	2	1	2	2	0	2	13	2	2	0	11	3	1	2	1	3	2	2	0	2	2	3	5	6	0	1	1	5	7	1	2	8	6	1	2	1	3	0	0	3	4
ENSORLG00000001470	8623	12715	10383	13029	8827	8059	8403	6906	6664	6841	7930	7456	6823	6628	9882	10998	11727	13209	15783	18883	15403	6413	8552	6974	8197	7410	8555	6571	5866	7758	12122	17534	12250	10802	18473	19355	14547	6683	6948	6730	6384	7959	6683	8891	5278	9089
ENSORLG00000001471	0	0	0	0	0	0	0	0	0	0	0	0	0	0	0	0	0	0	0	0	0	0	0	0	0	0	0	0	0	0	0	0	0	0	0	0	0	0	0	0	0	0	0	0	0	0
ENSORLG00000001472	23	18	31	36	30	20	18	22	41	29	33	61	30	49	42	39	30	47	37	62	58	32	22	24	40	17	50	29	14	14	47	56	61	39	42	109	39	22	45	31	20	38	20	33	34	18
ENSORLG00000001474	48	26	36	32	11	28	24	11	74	51	52	71	25	42	47	55	79	60	62	99	96	51	56	45	60	51	59	19	34	50	26	104	32	74	44	119	48	30	51	37	38	55	21	42	30	11
ENSORLG00000001475	950	1116	1017	1644	1136	1131	1229	787	2609	1046	1068	2702	807	845	1441	2766	1844	1602	2219	6892	2341	1471	1171	1266	1528	1140	1448	1555	1339	1272	1641	3306	2252	1917	1900	2682	2101	1567	2129	1096	1536	2621	992	1298	1419	1468
ENSORLG00000001476	66	78	57	76	58	75	91	71	90	126	73	117	70	81	97	91	82	118	133	133	128	89	109	77	108	60	88	86	79	64	123	130	141	111	156	161	147	84	66	109	64	72	54	90	81	73
ENSORLG00000001478	1	6	8	4	6	3	0	5	2	0	4	5	3	0	1	1	13	3	0	4	12	5	8	0	2	7	1	6	5	4	8	0	12	3	4	6	6	4	2	1	3	6	2	3	2	6
ENSORLG00000001479	121	122	88	80	160	115	88	99	109	149	64	235	104	88	96	137	148	94	100	188	144	107	90	109	84	114	102	93	106	83	111	120	169	119	140	185	150	153	79	91	97	85	50	89	120	63
ENSORLG00000001481	7465	3260	5912	8172	5790	4870	8987	5582	4175	2497	6974	5500	4272	2342	3273	10203	9814	11649	12455	8602	7879	4507	3579	2967	3872	5201	7804	5863	5299	7116	9421	6090	5117	7705	11666	8177	9134	3074	1702	4852	3963	2934	2984	6914	8032	8426
ENSORLG00000001483	15	12	12	11	5	5	3	5	12	9	11	15	7	10	4	18	16	24	15	21	15	8	13	3	7	7	9	2	7	11	15	12	19	17	15	22	13	11	9	14	9	2	10	6	7	14
ENSORLG00000001484	0	0	0	6	0	0	0	0	0	0	0	0	0	0	0	0	0	0	0	0	0	0	0	0	0	0	0	0	0	0	0	0	1	0	0	0	0	0	0	0	0	0	0	0	0	0
ENSORLG00000001485	0	0	0	6	0	0	1	0	0	1	3	0	1	0	0	0	0	0	0	0	0	1	0	0	0	0	0	1	0	2	1	0	1	3	2	0	0	0	0	0	1	0	0	0	0	0
ENSORLG00000001486	181	187	178	239	165	194	172	161	242	183	221	406	254	253	278	272	301	196	234	366	343	205	222	231	220	267	273	180	188	199	292	244	315	272	190	474	279	222	201	233	193	234	132	186	182	177
ENSORLG00000001487	0	0	0	0	0	0	0	0	0	0	0	0	0	0	0	0	0	0	0	0	0	0	0	0	1	0	0	0	0	0	0	0	0	0	0	0	0	0	0	0	0	0	0	0	0	0
ENSORLG00000001488	1	0	0	0	0	0	0	0	0	0	0	0	0	0	0	0	0	0	0	0	0	0	0	0	0	0	0	0	0	0	0	0	0	0	0	0	0	0	0	0	0	0	0	0	0	0
ENSORLG00000001490	2	5	6	3	115	46	48	59	12	9	5	88	5	12	32	71	72	26	108	111	6	76	44	22	88	29	53	86	62	27	124	257	93	219	351	176	202	86	44	98	100	3	23	36	57	7
ENSORLG00000001491	4	2	0	135	0	0	0	2	0	3	2	21	6	0	2	89	129	1	3	0	3	5	3	2	2	1	1	0	0	4	6	1	4	4	8	2	5	1	2	2	1	4	3	2	7	2
ENSORLG00000001494	1	0	0	1	1	0	0	1	0	2	1	1	0	0	0	0	1	0	1	0	7	1	1	0	2	0	1	0	0	0	0	0	1	0	0	0	0	2	0	0	0	0	0	0	1	0
ENSORLG00000001495	139	205	243	244	131	148	139	110	173	161	133	263	124	119	178	194	203	226	207	288	236	120	131	130	114	114	158	96	123	105	190	200	153	147	134	303	155	115	115	105	85	144	97	128	102	109
ENSORLG00000001496	2	0	0	0	0	0	0	0	0	0	0	0	2	0	0	0	0	0	0	0	1	0	0	0	0	0	0	0	0	0	0	0	1	0	0	0	0	0	0	0	0	0	0	0	0	0
ENSORLG00000001497	4	0	0	3	0	0	0	0	4	6	1	2	0	0	0	0	4	0	3	0	4	1	4	0	4	4	2	2	4	3	5	2	10	0	2	4	5	4	1	2	0	1	2	1	2	2
ENSORLG00000001498	283	202	205	191	227	132	130	187	197	406	206	331	191	240	180	346	297	400	275	340	475	142	210	154	126	161	205	200	177	130	376	396	402	341	320	408	343	122	170	102	125	217	163	155	166	178
ENSORLG00000001499	21	18	10	7	21	17	38	23	49	110	26	108	43	96	82	61	21	109	55	103	17	26	22	13	107	7	148	23	12	26	113	159	20	88	360	155	126	15	28	4	57	30	285	239	21	21
ENSORLG00000001500	181	383	321	343	221	118	164	155	202	354	182	393	234	188	517	334	341	704	257	584	375	215	279	286	124	274	278	338	234	176	692	300	701	406	283	606	413	265	389	192	182	455	88	124	221	232
ENSORLG00000001501	0	0	0	5	0	0	0	0	0	0	0	0	0	0	0	0	0	0	0	0	0	0	0	0	0	0	0	0	0	0	0	0	0	0	0	0	0	0	0	0	0	0	0	0	0	0
ENSORLG00000001502	132	159	111	169	104	136	142	107	143	199	183	263	156	175	206	165	201	197	146	167	216	117	134	135	107	112	250	127	96	102	233	238	233	249	271	348	212	142	137	130	106	137	81	98	116	119
ENSORLG00000001503	122	97	142	123	70	70	79	55	80	111	111	97	64	60	74	124	151	206	185	129	179	77	102	84	119	106	69	88	114	71	167	107	173	140	195	179	176	94	72	113	72	71	78	88	107	152
ENSORLG00000001504	170	138	118	170	124	136	84	89	142	209	132	235	100	87	142	218	246	207	198	256	227	135	133	162	88	122	185	128	118	110	209	228	231	233	263	252	256	198	87	145	139	128	68	111	165	137
ENSORLG00000001505	473	587	735	313	458	323	281	247	260	541	375	319	142	179	305	854	737	652	515	584	1709	389	345	470	287	501	299	299	320	284	466	711	893	638	849	838	926	307	278	437	197	281	261	323	375	242
ENSORLG00000001508	0	1	0	1	0	1	0	1	0	1	0	2	0	1	3	1	0	0	0	0	3	0	1	0	0	0	0	3	0	0	1	0	2	0	1	0	1	0	1	0	0	1	0	0	0	2
ENSORLG00000001509	6017	9016	8506	9807	4309	4197	4831	3337	5773	6601	6731	5694	3422	3227	5390	10418	9413	13883	14964	18804	14141	4715	5760	4640	5486	4653	6591	5563	4232	6453	11136	12305	10699	8483	17604	17320	13955	3934	4685	4867	4243	7009	5806	6504	5068	6398
ENSORLG00000001511	2085	2705	2566	3158	1482	1554	2062	1234	1655	1536	1917	1720	1304	1034	2053	2878	2937	3790	2573	3781	4369	1832	1842	1826	1570	1548	2042	1579	1283	1706	2946	3932	2900	2512	5024	5126	3873	1484	1548	1583	1521	1619	1506	1866	1337	1719
ENSORLG00000001512	64	53	121	129	78	63	92	67	78	55	84	273	116	130	154	165	134	222	56	249	282	72	63	100	18	89	141	64	112	51	159	125	135	149	100	179	201	138	61	45	83	184	41	54	43	167
ENSORLG00000001513	1177	1808	1408	2199	1551	1227	1330	894	971	1205	974	1215	868	1344	1746	2016	1955	1377	1951	2813	1821	1389	1525	1274	1464	1143	1621	1126	963	1313	2019	1209	1272	1660	1874	3238	3217	946	1013	1591	1311	1930	1336	1074	1059	1502
ENSORLG00000001514	6	1	3	2	4	0	3	5	3	4	0	10	7	0	2	3	0	2	3	1	2	3	1	3	1	2	3	3	2	1	1	1	5	3	3	3	5	1	1	3	0	3	2	3	5	4
ENSORLG00000001515	3	12	12	7	14	7	3	5	14	9	12	29	9	4	7	2	21	30	10	26	25	12	7	13	14	12	7	8	11	9	17	18	14	19	12	15	20	16	8	17	10	13	1	10	10	9
ENSORLG00000001516	134	122	115	209	90	119	101	117	185	129	167	222	106	118	171	230	221	308	205	428	254	162	147	146	129	126	193	129	126	118	240	346	300	258	284	355	227	156	147	123	145	181	98	151	125	99
ENSORLG00000001517	0	0	0	0	1	0	0	0	0	0	0	1	0	0	2	0	1	0	0	0	1	0	0	0	0	0	0	0	0	1	0	0	1	0	3	0	2	0	0	2	1	0	0	1	0	0
ENSORLG00000001518	159	164	152	250	145	137	135	146	181	169	139	359	181	176	164	215	261	389	224	356	280	147	189	197	155	108	176	146	138	120	323	302	312	290	256	342	254	170	119	93	165	187	91	142	120	118
ENSORLG00000001519	91	59	53	75	55	37	47	31	107	60	96	85	63	78	82	116	117	179	186	122	107	41	33	49	67	70	57	95	66	52	172	126	128	89	172	107	165	101	51	103	68	37	39	48	56	67
ENSORLG00000001520	46	25	70	59	15	31	19	30	57	48	69	101	22	20	34	41	53	42	56	15	99	40	73	30	38	27	44	68	83	61	52	31	77	89	62	54	122	54	51	43	36	34	92	44	56	87
ENSORLG00000001523	133	131	132	164	127	122	156	100	148	162	134	174	114	152	211	235	201	290	237	266	208	131	149	140	157	138	177	165	121	131	260	237	207	246	205	309	280	157	138	138	132	134	121	165	110	89
ENSORLG00000001524	138	96	150	153	59	72	78	45	261	237	181	210	188	176	190	96	107	99	134	91	203	37	103	106	24	146	43	51	150	47	196	33	198	158	44	116	91	174	67	87	30	120	36	20	185	104
ENSORLG00000001525	711	888	778	994	677	764	883	678	1232	1248	1129	1672	855	900	1274	1509	1375	2189	1078	2013	1756	740	977	752	980	768	1392	666	753	898	1857	1589	1993	1695	1537	2512	1604	811	646	924	556	1042	611	948	598	746
ENSORLG00000001527	0	3	6	12	2	2	2	0	1	4	2	4	0	2	1	5	14	1	2	3	1	0	0	1	2	1	4	2	0	0	5	5	6	2	4	0	1	1	1	0	0	0	2	1	3	1
ENSORLG00000001528	0	1	0	1	0	0	0	0	0	0	0	1	0	0	0	0	0	1	0	2	0	0	0	0	3	0	4	0	0	0	1	1	0	0	0	0	0	0	0	0	0	0	0	0	0	0
ENSORLG00000001529	14	14	23	23	4	12	8	7	41	32	40	60	16	16	31	20	50	32	45	17	38	10	33	19	18	19	14	36	34	29	38	28	29	34	23	28	38	23	22	5	12	22	25	13	27	37
ENSORLG00000001530	0	0	0	0	3	3	0	0	1	1	1	0	0	1	0	0	3	3	1	0	0	2	7	1	1	1	1	1	1	0	1	1	0	1	0	4	2	4	0	1	0	1	0	0	0	2
ENSORLG00000001532	144	185	136	172	120	153	138	132	157	252	148	283	150	239	273	257	253	307	292	438	304	168	208	238	144	155	267	181	178	110	311	338	284	337	288	435	394	183	226	181	134	181	118	135	150	132
ENSORLG00000001533	44	36	44	56	32	42	31	37	73	76	64	81	42	25	33	61	60	69	68	105	85	42	40	37	35	44	33	71	41	27	90	49	75	55	70	98	63	61	46	42	35	45	28	43	27	32
ENSORLG00000001534	170	182	139	109	50	94	52	44	63	54	42	135	5	10	38	105	204	75	198	395	147	134	87	74	83	33	51	94	97	79	130	46	83	77	54	47	50	65	83	28	17	230	46	20	61	101
ENSORLG00000001535	1	3	0	0	3	1	0	1	0	0	0	3	0	0	0	2	5	0	0	6	2	5	6	3	0	2	1	1	4	0	1	0	1	1	4	6	4	1	1	1	0	0	0	1	4	2
ENSORLG00000001536	117	111	120	136	84	104	84	104	126	143	160	138	92	118	154	155	163	155	174	128	193	111	116	110	116	105	155	102	106	104	157	204	214	164	197	210	193	103	110	122	120	85	93	95	103	103
ENSORLG00000001538	17	11	29	31	15	19	6	11	33	21	21	50	20	15	21	26	19	37	17	79	42	29	16	32	10	9	28	24	15	10	21	36	44	34	22	64	25	16	21	22	17	33	9	18	11	11
ENSORLG00000001539	4471	6358	5592	6415	3771	3894	3929	3109	3988	4597	4084	4574	2902	3049	3800	6671	6538	8816	8801	10804	8073	3484	4383	3715	4216	3474	4170	3762	3229	4409	7082	8602	6357	5742	10298	9171	8333	3045	3475	3359	3132	4326	4014	3865	2883	4612
ENSORLG00000001540	0	0	0	5	0	0	0	2	0	0	0	0	0	0	0	0	6	0	0	0	0	0	0	0	0	0	0	0	0	0	0	0	0	0	0	0	0	0	0	0	0	0	0	0	2	0
ENSORLG00000001541	2714	4021	3552	3876	2090	2164	2231	1678	2093	2451	2381	2376	1618	1460	2103	4229	3939	5123	4508	5874	5089	2106	2580	2179	2219	2145	2301	2290	1915	2702	4106	4205	4078	3348	5814	5407	5041	1833	1834	2094	1838	2847	2457	2168	2009	2786
ENSORLG00000001542	8	13	13	5	15	13	3	4	9	7	4	27	6	4	3	18	27	7	8	26	7	11	16	6	6	12	5	16	15	11	32	12	32	16	41	8	26	21	2	15	14	9	8	6	16	11
ENSORLG00000001544	6	9	2	15	8	11	18	12	7	5	3	5	16	1	3	7	27	7	2	11	14	12	4	8	17	15	8	9	6	8	26	14	13	18	30	18	18	18	9	23	15	7	5	12	3	10
ENSORLG00000001545	2	1	2	0	0	1	0	0	1	2	6	6	2	1	1	0	8	2	0	0	1	0	5	0	1	2	5	4	0	3	0	2	2	3	2	2	7	3	0	2	0	3	3	0	4	4
ENSORLG00000001546	153	102	108	179	133	147	181	133	167	167	143	222	156	158	135	206	205	209	210	192	271	161	155	148	175	116	185	147	130	103	200	227	233	233	231	247	251	175	112	146	136	111	129	168	138	137
ENSORLG00000001547	402	527	559	717	322	327	293	255	646	638	566	685	360	368	533	570	573	997	693	1605	874	378	372	423	366	299	404	331	262	329	746	805	817	487	826	1238	634	330	450	319	292	556	354	332	239	371
ENSORLG00000001548	9	9	6	3	7	10	0	1	6	8	4	28	8	11	8	8	9	13	6	30	18	2	10	7	5	6	3	1	6	6	12	11	11	13	4	16	6	14	5	2	11	8	3	4	4	4
ENSORLG00000001549	19	25	24	20	17	20	11	18	19	25	32	35	27	21	40	39	25	41	20	48	49	28	27	23	10	19	30	20	23	22	16	50	43	40	29	57	28	18	23	26	14	31	13	16	10	13
ENSORLG00000001550	0	0	0	0	0	0	0	0	0	0	0	0	0	0	0	0	0	0	0	0	0	0	0	0	0	0	0	0	0	0	0	0	0	0	0	0	0	0	0	0	0	0	0	0	0	0
ENSORLG00000001551	0	0	0	4	0	0	0	0	0	0	0	0	0	0	0	0	0	0	0	0	0	0	1	0	0	0	0	0	0	0	0	0	0	0	0	0	0	0	0	0	0	0	0	0	0	0
ENSORLG00000001552	184	118	107	141	133	148	107	166	169	222	136	238	125	183	181	195	194	269	202	267	231	114	101	220	182	147	148	118	144	103	307	226	234	307	264	249	216	147	99	115	110	88	145	195	155	94
ENSORLG00000001553	18	8	13	21	4	10	6	4	28	14	10	24	18	16	18	21	39	26	12	45	40	10	11	22	8	17	5	9	14	12	26	19	30	27	15	37	18	10	7	12	8	20	5	9	11	7
ENSORLG00000001554	230	199	165	234	109	149	117	141	247	262	256	278	218	194	197	238	264	309	323	295	321	160	215	220	268	175	243	228	143	144	303	290	333	248	286	350	369	218	156	250	163	148	141	177	193	153
ENSORLG00000001555	254	345	312	312	164	201	182	125	200	257	276	235	155	129	162	421	378	429	495	569	575	215	252	193	215	200	226	212	171	285	441	422	435	337	644	560	568	198	178	200	202	262	223	144	209	239
ENSORLG00000001556	1758	1143	647	1343	1482	1149	966	380	2373	3796	1519	3782	1825	1786	2984	2714	1837	2679	2626	1978	3080	1484	1224	697	1174	1411	952	768	687	932	2658	1703	3383	1811	2170	1636	2346	1795	735	1179	1236	1568	705	539	849	659
ENSORLG00000001557	2	1	1	1	2	2	2	1	3	0	5	5	3	1	1	4	3	9	5	6	0	0	1	0	3	3	3	1	1	1	6	2	5	5	2	3	0	2	1	1	1	1	0	0	0	5
ENSORLG00000001558	17	25	24	25	16	21	22	12	29	14	36	35	18	19	24	54	35	37	43	46	38	27	23	18	16	17	34	27	22	17	33	42	40	36	40	39	31	25	14	34	27	21	12	12	28	23
ENSORLG00000001559	36	99	57	82	63	59	26	22	78	127	47	365	46	70	204	167	76	354	76	365	166	111	171	67	65	75	172	99	60	59	235	194	153	239	154	447	132	85	112	34	125	227	37	84	42	58
ENSORLG00000001560	4	1	1	41	0	3	2	2	4	5	3	14	0	1	1	34	81	2	0	0	1	1	1	0	0	0	2	0	1	0	6	3	2	4	0	0	6	3	2	3	1	0	1	1	3	4
ENSORLG00000001561	28	32	38	46	23	36	17	32	31	35	25	55	22	16	25	31	20	45	42	39	55	37	39	56	27	35	31	26	26	19	30	29	34	34	31	43	38	34	28	40	21	41	20	30	28	22
ENSORLG00000001562	107	108	127	132	77	128	73	59	136	116	116	201	90	113	122	169	159	181	115	234	196	94	140	137	109	89	156	107	97	87	156	161	173	210	201	183	140	135	66	82	128	136	56	80	96	60
ENSORLG00000001563	15	9	27	11	24	9	22	28	40	14	36	28	24	6	19	26	13	39	34	9	25	10	8	13	2	10	6	11	19	11	8	10	32	27	14	38	41	16	15	8	9	11	14	13	8	21
ENSORLG00000001565	416	367	280	360	284	274	229	303	366	449	327	471	234	307	407	424	503	536	444	436	502	254	304	419	370	361	282	296	309	203	455	445	498	478	607	412	483	446	181	309	250	290	252	265	376	260
ENSORLG00000001566	595	456	424	460	433	337	406	465	498	644	433	568	394	351	534	598	596	581	709	608	715	321	361	436	472	322	449	364	356	348	592	556	768	594	667	873	691	264	293	415	279	395	360	481	437	363
ENSORLG00000001567	23	23	17	30	24	14	11	20	34	28	38	46	21	16	29	65	44	40	41	28	34	20	34	19	35	24	29	19	22	20	51	35	52	37	42	47	31	23	25	33	25	20	25	16	31	17
ENSORLG00000001568	6	8	14	14	5	19	15	9	16	7	9	18	7	11	8	16	13	22	9	12	9	11	7	7	23	11	14	7	13	10	14	17	7	23	25	23	28	11	11	8	20	9	18	16	18	8
ENSORLG00000001570	124	130	129	177	88	73	99	82	134	151	145	170	109	105	148	126	167	172	104	186	193	84	84	95	77	82	125	96	80	69	184	164	163	121	182	326	216	87	82	125	53	80	61	101	86	88
ENSORLG00000001572	164	124	124	116	22	143	35	41	294	330	132	241	99	407	134	226	215	431	247	1033	364	233	213	347	242	63	12	317	130	350	291	538	328	430	533	887	425	300	103	72	268	371	437	282	21	191
ENSORLG00000001573	223	318	276	441	276	356	407	387	582	555	530	618	261	151	269	562	741	406	622	426	494	367	588	475	878	521	730	371	265	460	315	835	513	772	1067	662	638	394	186	682	382	327	440	597	652	308
ENSORLG00000001574	20	19	22	23	10	6	15	10	18	16	20	24	20	24	27	24	29	29	19	38	38	8	11	20	23	4	24	15	11	11	23	33	26	31	33	59	27	11	18	13	14	7	18	12	10	16
ENSORLG00000001575	62	71	58	101	40	60	33	63	80	85	71	138	70	75	92	118	142	127	76	173	131	85	46	104	74	71	74	57	51	48	110	112	114	123	89	118	99	73	71	68	48	91	46	67	51	40
ENSORLG00000001576	149	100	111	145	111	136	94	101	245	199	138	328	136	127	180	161	197	137	156	310	205	139	131	223	140	107	154	97	106	122	186	192	213	209	123	214	138	140	112	104	108	230	70	96	102	96
ENSORLG00000001577	215	230	201	284	196	220	182	167	253	313	293	287	225	249	329	395	312	379	426	352	347	229	226	253	329	221	359	247	217	174	421	445	429	340	527	577	428	243	191	300	173	185	202	243	257	235
ENSORLG00000001578	131	124	133	151	122	126	129	130	149	225	165	210	146	162	171	240	214	244	245	292	332	187	185	207	173	155	221	181	172	157	221	279	278	253	312	348	345	192	173	180	169	163	114	183	141	116
ENSORLG00000001579	21	12	12	12	10	9	9	10	8	17	11	24	15	2	12	32	32	32	19	34	17	15	10	17	13	10	15	14	11	12	22	27	31	29	39	20	18	18	10	12	8	13	11	13	11	19
ENSORLG00000001580	0	0	0	0	0	0	0	0	0	0	0	0	0	0	0	0	0	0	0	0	0	0	0	0	0	0	1	0	0	0	0	0	0	0	0	0	0	0	0	0	0	0	0	0	0	0
ENSORLG00000001581	170	203	143	107	62	77	64	69	139	159	177	189	122	90	136	227	180	182	92	171	225	93	65	102	85	86	101	92	82	74	195	174	148	218	124	245	148	114	90	78	66	72	63	78	100	94
ENSORLG00000001583	1537	1683	1623	1804	1527	1533	1405	1351	1622	1563	1480	1973	1196	1054	1336	2822	2794	2937	2493	2464	2526	1601	1746	1713	1968	1811	2084	1651	1266	1905	2249	2575	2630	2567	3603	2589	3210	1235	784	1901	1293	1660	1610	2060	1839	1500
ENSORLG00000001585	30	17	25	37	23	27	26	14	37	41	34	37	38	32	37	59	44	33	25	63	35	29	39	28	37	20	30	20	27	31	62	68	70	37	54	48	57	25	26	32	33	18	17	28	21	32
ENSORLG00000001586	2	0	2	6	2	2	1	1	2	2	11	4	2	4	5	7	7	4	3	2	1	1	2	2	2	2	0	4	7	4	10	1	5	10	8	7	8	1	4	1	0	0	1	1	4	9
ENSORLG00000001587	1	0	0	4	1	1	0	1	0	0	4	0	2	1	3	0	4	2	0	0	2	2	2	2	0	0	1	0	0	0	1	0	0	1	0	0	0	1	1	2	0	1	1	1	0	2
ENSORLG00000001588	0	0	0	0	0	0	0	0	0	0	0	0	0	0	0	0	0	0	0	0	0	0	0	0	0	0	0	0	0	0	0	0	0	0	0	0	0	0	0	0	0	0	0	0	0	0
ENSORLG00000001589	0	0	0	0	0	0	0	0	0	0	0	0	0	0	0	0	0	0	0	0	0	0	0	0	0	0	0	0	0	0	0	0	0	0	0	0	0	0	0	0	0	0	0	0	0	0
ENSORLG00000001592	7	4	5	9	9	7	4	8	9	9	16	7	12	14	7	23	11	6	8	8	10	6	5	3	9	5	8	8	10	6	21	11	9	10	10	5	11	7	4	10	3	6	5	5	1	6
ENSORLG00000001593	587	593	608	738	472	455	570	384	764	912	628	750	461	430	621	872	830	1037	784	1031	1057	463	445	541	514	450	642	465	435	469	1001	892	889	715	1158	1544	1067	501	454	573	386	555	439	442	520	512
ENSORLG00000001595	51	53	60	73	22	31	19	27	47	58	37	102	42	38	48	83	99	50	49	68	99	42	59	47	45	48	74	31	32	45	52	111	54	73	50	47	53	62	47	91	47	44	27	28	54	20
ENSORLG00000001596	197	214	204	195	153	169	106	127	139	291	215	242	129	114	205	280	263	303	304	347	388	179	276	140	218	169	164	224	244	163	409	348	304	324	349	436	386	214	207	229	149	174	126	154	214	197
ENSORLG00000001597	124	93	96	106	61	71	39	69	134	148	107	170	99	106	138	161	141	160	160	204	170	102	104	140	108	96	122	77	85	65	120	185	177	127	165	230	166	94	88	103	97	135	65	85	80	74
ENSORLG00000001598	2	0	1	10	2	0	1	0	1	0	0	1	0	1	0	0	14	3	0	0	3	2	0	1	0	0	0	0	1	3	2	1	0	1	0	0	2	3	1	4	0	0	0	0	1	2
ENSORLG00000001599	3	0	1	8	0	0	2	0	0	0	1	2	1	1	2	0	2	0	0	2	3	3	0	2	0	1	3	1	0	0	0	0	1	0	1	1	2	0	0	0	0	0	0	0	0	1
ENSORLG00000001600	1653	2436	2305	2608	1281	1132	1272	1066	1619	1298	1707	1692	1007	746	1513	2129	2338	2494	1990	3138	3462	1317	1430	1532	1043	1216	1307	1073	976	1140	2217	2255	2750	1785	2828	4091	2658	1366	1213	1211	1091	1422	1024	1143	1186	1335
ENSORLG00000001602	3272	6526	9833	7015	2411	1295	2143	654	2776	3666	3013	4106	1682	2069	4385	3325	4717	2379	7161	5398	6831	648	1562	1044	340	926	831	754	1900	3310	5916	1189	6201	2696	2166	7040	3921	1258	4037	423	1188	4154	1658	2609	1383	4842
ENSORLG00000001603	538	477	557	786	406	431	495	373	917	750	577	1046	508	601	656	862	718	1319	875	2274	1070	575	548	599	691	378	720	501	380	473	1012	1116	1007	839	1167	1627	966	528	549	508	492	716	449	581	460	477
ENSORLG00000001605	396	439	373	554	313	308	323	316	463	599	594	643	346	300	441	523	687	774	485	639	685	343	346	393	419	294	426	365	303	352	643	700	626	649	713	747	628	418	289	412	283	293	269	340	380	330
ENSORLG00000001606	183	137	116	135	126	148	140	138	193	203	176	260	173	230	202	204	189	186	189	226	189	127	141	190	165	145	239	127	129	105	205	229	245	211	183	248	178	136	135	153	139	183	110	147	106	120
ENSORLG00000001611	160	126	119	141	86	83	125	73	200	158	246	165	146	160	138	257	207	219	302	123	237	94	135	127	345	94	159	192	173	250	250	303	279	228	457	237	297	152	148	226	111	110	283	110	148	201
ENSORLG00000001612	4	13	8	10	3	2	2	1	6	10	8	14	14	4	12	2	17	1	12	2	6	0	0	0	0	1	0	2	1	7	10	4	10	1	0	15	4	0	4	0	4	8	2	4	3	6
ENSORLG00000001613	8	17	13	34	12	11	8	7	9	7	15	16	15	8	18	4	18	10	17	13	22	13	5	6	10	15	12	8	7	12	20	16	10	22	14	13	25	10	7	12	7	11	6	9	14	8
ENSORLG00000001614	36	29	30	20	18	21	17	33	53	63	42	63	19	25	23	47	39	33	50	40	52	40	34	37	41	23	31	25	14	26	43	55	43	57	34	63	44	48	20	39	30	22	33	19	28	14
ENSORLG00000001615	0	1	0	1	0	0	0	0	2	1	0	0	0	0	1	1	0	2	1	0	1	0	0	0	1	1	0	0	0	0	0	0	1	1	0	1	0	0	1	3	0	0	1	0	2	1
ENSORLG00000001616	28	23	40	28	31	41	31	63	74	59	47	108	67	124	91	122	71	91	123	264	151	350	183	208	235	242	180	108	82	118	68	252	245	163	82	126	90	305	111	259	195	96	101	51	199	77
ENSORLG00000001618	0	0	0	1	0	0	0	0	1	0	0	0	0	0	0	0	3	0	0	0	0	0	0	0	0	0	0	0	0	0	0	0	0	0	0	0	0	0	0	0	0	0	0	0	0	0
ENSORLG00000001619	27	24	13	32	7	25	2	14	9	17	16	19	16	8	10	13	21	22	9	15	23	6	19	23	20	12	24	24	12	17	23	22	33	17	11	27	15	15	10	20	2	21	17	12	24	11
ENSORLG00000001620	68	67	33	61	56	50	45	45	74	66	61	91	52	52	65	83	94	76	155	147	129	52	65	63	84	55	119	64	26	50	80	159	86	124	184	217	155	57	47	58	54	43	59	53	57	38
ENSORLG00000001621	0	0	0	0	0	0	0	0	1	0	0	0	0	0	0	0	0	0	0	0	0	0	0	0	0	0	0	0	0	0	0	1	1	0	0	0	0	0	0	0	1	0	0	0	0	0
ENSORLG00000001622	142	141	215	303	196	187	115	89	425	322	220	587	260	197	272	270	272	289	167	741	370	191	112	203	70	82	203	114	103	91	318	256	361	234	121	493	195	159	216	71	141	499	55	112	91	101
ENSORLG00000001623	753	696	594	1154	396	399	443	357	763	1160	919	1152	653	159	690	906	1216	853	538	794	939	454	805	565	479	677	537	399	484	509	974	361	766	706	1025	806	777	458	357	557	410	928	218	357	466	419
ENSORLG00000001624	2813	2887	2988	3100	2352	2351	2187	2010	2810	3764	2797	4468	2352	2766	2926	3906	3477	3698	4093	4262	4183	2352	2787	2843	2942	2570	2851	2511	2120	2393	3706	4349	4205	3387	4571	5208	4737	2777	2381	2715	2454	2381	2267	2337	2142	2320
ENSORLG00000001625	23	19	14	16	7	1	2	2	7	179	26	12	6	1	4	17	11	11	18	27	37	4	3	8	2	4	2	2	4	4	8	12	10	9	28	9	8	5	10	3	12	7	13	17	27	7
ENSORLG00000001627	40	2	7	6	2	0	0	0	29	39	15	77	44	7	22	0	8	0	5	3	12	0	0	2	0	0	2	0	0	9	0	0	6	3	3	6	9	9	1	0	1	6	4	2	1	2
ENSORLG00000001628	29	18	22	31	17	33	21	15	12	44	21	58	6	34	42	27	40	40	21	62	61	23	42	34	9	17	48	13	9	9	17	49	27	68	36	86	20	14	32	5	33	30	8	25	13	15
ENSORLG00000001629	82	81	58	97	60	47	52	33	89	93	73	108	53	52	57	108	81	93	106	116	143	57	66	69	57	70	61	67	59	54	93	121	128	74	138	141	132	78	44	68	57	61	58	58	72	63
ENSORLG00000001630	3	1	0	2	0	0	1	0	3	4	0	1	5	0	0	4	1	1	0	2	3	2	1	7	2	5	1	1	1	0	5	0	3	0	0	1	0	8	0	10	0	1	0	0	2	0
ENSORLG00000001633	399	308	315	331	262	211	248	160	400	447	390	531	338	260	425	478	499	520	335	565	584	195	220	256	199	168	293	215	184	195	493	391	434	389	345	723	393	242	234	219	174	278	159	204	175	186
ENSORLG00000001634	0	0	0	0	0	0	0	0	0	0	1	0	0	1	0	0	0	1	0	1	0	0	0	0	0	0	0	0	0	0	0	0	0	0	0	0	0	0	0	0	0	0	0	0	0	0
ENSORLG00000001636	95	75	98	219	57	38	46	36	90	136	48	86	51	26	148	17	119	37	43	33	109	11	33	71	17	108	43	26	12	0	33	62	110	87	19	149	146	58	39	67	10	53	13	37	42	47
ENSORLG00000001637	199	132	134	167	124	101	100	82	131	162	127	225	185	130	175	197	222	209	172	271	217	123	168	165	140	184	122	163	115	119	249	251	231	189	181	298	262	156	152	122	131	165	114	119	96	107
ENSORLG00000001638	0	0	0	2	0	0	0	0	2	0	0	1	1	0	0	1	3	0	0	0	1	0	0	0	0	0	0	0	0	0	0	0	0	0	0	2	2	0	0	1	0	0	0	0	0	0
ENSORLG00000001640	452	455	453	698	374	316	378	310	1011	736	715	1052	724	622	606	1001	579	980	605	1177	1122	437	453	625	600	417	776	450	399	393	628	841	708	872	757	1085	593	562	549	468	515	701	375	407	514	380
ENSORLG00000001641	0	0	0	4	0	0	0	0	0	1	0	0	0	0	0	6	1	0	0	0	4	1	1	0	0	0	0	1	0	0	1	4	1	4	0	4	3	2	0	0	1	0	0	0	0	0
ENSORLG00000001642	300	448	429	482	339	330	189	167	237	562	396	1030	348	207	440	550	501	1632	421	859	521	275	383	245	129	243	267	342	346	231	1207	470	559	493	569	501	473	295	202	206	385	343	70	192	192	295
ENSORLG00000001643	317	298	263	361	259	272	326	360	501	421	495	502	418	389	555	360	437	508	446	535	607	301	367	451	369	334	392	298	258	266	449	646	451	481	386	731	500	353	291	381	253	348	203	285	263	341
ENSORLG00000001644	2	0	4	7	1	1	0	0	3	4	4	2	1	1	1	2	4	4	1	2	13	0	3	2	1	3	0	4	3	1	0	1	0	4	0	2	1	0	1	0	1	2	3	1	3	2
ENSORLG00000001645	77	133	107	163	74	114	80	66	125	91	114	204	89	133	150	134	186	191	114	196	194	104	142	104	115	106	203	102	78	83	148	210	172	201	190	256	173	98	126	106	119	130	83	115	95	98
ENSORLG00000001646	537	295	34	3	118	318	15	141	550	274	550	364	33	645	1319	515	583	4	902	817	14	601	726	346	493	219	361	482	158	202	935	818	893	496	375	166	839	410	304	274	4	514	271	429	1	312
ENSORLG00000001647	172	105	120	119	88	88	149	74	157	152	115	162	136	156	151	178	220	233	202	168	195	84	96	134	165	102	129	111	70	64	209	233	166	182	281	281	249	110	66	102	74	76	132	115	122	96
ENSORLG00000001648	1	0	4	3	0	1	0	0	1	1	2	1	3	1	2	3	19	7	6	0	0	1	0	3	2	2	1	1	1	2	1	0	3	3	2	0	4	6	0	0	3	0	0	2	0	4
ENSORLG00000001649	37	34	36	48	48	61	56	42	32	44	30	85	44	36	63	66	49	47	39	76	69	48	52	58	88	32	82	42	41	34	51	86	83	68	59	93	60	55	34	49	54	51	26	42	47	43
ENSORLG00000001650	0	2	2	3	0	0	1	1	0	1	0	0	0	1	1	0	1	0	0	0	2	0	0	2	0	0	1	0	1	1	0	0	0	4	0	0	0	0	0	0	1	0	0	0	0	0
ENSORLG00000001652	22	23	23	23	17	24	13	20	25	49	33	45	24	21	34	30	48	32	37	53	52	24	24	22	34	24	40	41	22	34	40	44	41	28	41	29	50	41	27	26	15	25	13	21	27	21
ENSORLG00000001653	107	90	78	152	212	133	261	210	265	157	223	175	133	318	266	508	298	663	537	611	266	179	251	291	518	184	238	369	436	195	412	738	426	463	1096	441	631	254	269	332	171	134	349	331	223	264
ENSORLG00000001654	0	0	0	0	0	0	0	1	0	0	0	2	0	0	1	0	1	3	0	1	0	1	0	0	0	0	0	1	0	0	3	0	4	2	2	1	1	0	0	0	0	0	1	1	0	0
ENSORLG00000001656	32	18	24	40	21	18	19	8	34	32	33	43	25	37	19	53	41	31	31	49	39	42	34	34	28	26	27	40	27	24	43	44	41	46	42	58	51	26	27	27	22	31	22	34	20	23
ENSORLG00000001657	0	0	0	3	0	0	0	0	0	0	0	0	0	0	0	0	0	0	0	0	1	0	0	0	0	0	0	0	0	0	0	0	0	0	0	0	0	0	0	0	0	0	0	0	0	0
ENSORLG00000001658	0	0	0	0	0	0	0	0	0	0	0	0	0	0	0	0	0	0	0	0	0	0	0	0	0	0	0	0	0	0	0	0	0	0	0	0	0	0	0	0	0	0	0	0	0	0
ENSORLG00000001659	3	0	0	1	0	5	0	8	0	0	3	5	1	4	2	9	6	1	3	6	0	10	16	14	7	9	4	9	6	3	6	3	4	1	3	3	8	17	6	7	7	0	1	1	5	5
ENSORLG00000001660	124	13	34	33	43	41	73	58	144	208	171	74	152	129	219	380	182	384	119	102	167	89	98	127	122	74	142	186	170	151	307	334	289	348	184	303	345	88	140	71	89	106	97	92	78	103
ENSORLG00000001661	0	1	2	0	0	0	0	0	3	0	0	0	1	0	1	2	0	0	1	1	0	1	0	2	0	1	0	1	0	1	0	0	0	0	0	2	1	1	1	0	1	1	0	0	0	0
ENSORLG00000001662	0	0	0	2	0	0	0	0	0	0	0	0	0	0	0	0	0	0	0	0	0	0	0	0	0	0	0	0	0	0	0	0	0	0	0	0	0	0	0	0	0	0	0	0	0	0
ENSORLG00000001663	13	10	12	29	18	21	8	16	16	15	22	48	20	27	30	36	16	29	12	49	44	31	9	47	13	11	17	22	16	12	28	28	28	15	10	52	16	13	26	9	18	28	4	16	12	4
ENSORLG00000001664	0	0	2	1	0	0	2	0	2	0	1	0	0	1	1	1	0	17	0	0	0	0	1	0	2	0	2	0	0	0	3	2	0	2	0	15	0	0	0	0	0	1	6	5	0	0
ENSORLG00000001666	31	68	39	28	104	84	53	68	24	81	33	111	29	10	30	104	83	87	89	124	103	73	70	62	58	83	85	48	63	63	72	113	131	76	97	140	110	96	47	124	58	32	22	62	66	37
ENSORLG00000001674	94	93	142	110	60	42	110	61	66	83	93	93	85	84	100	55	49	183	132	150	128	60	66	61	102	33	66	62	60	91	128	99	84	75	159	206	90	64	79	98	57	94	55	87	45	66
ENSORLG00000001675	0	0	0	0	0	1	0	0	0	0	0	0	0	0	0	0	0	0	0	0	0	0	0	0	0	0	0	0	0	0	0	0	0	1	0	0	0	0	2	0	0	0	0	1	0	0
ENSORLG00000001676	60	56	53	42	21	20	26	40	49	44	40	71	41	36	43	45	55	56	81	57	77	26	31	50	53	45	41	39	30	42	62	53	72	72	66	81	52	36	34	47	34	28	30	61	47	14
ENSORLG00000001677	14	29	13	22	18	10	5	10	37	5	23	32	41	12	17	43	68	18	11	40	26	26	29	17	26	36	20	29	14	32	33	18	34	22	29	48	37	67	14	47	16	12	13	12	52	25
ENSORLG00000001678	35	48	50	58	27	36	28	21	48	63	44	124	49	66	45	37	62	69	64	53	90	52	44	43	43	143	57	41	36	38	40	84	85	21	90	113	71	55	59	53	35	49	30	47	38	38
ENSORLG00000001679	505	477	401	580	556	688	427	473	567	701	543	815	642	605	749	832	787	816	786	967	931	653	747	823	841	760	794	663	636	575	735	1039	979	699	834	987	865	730	505	769	610	768	478	555	511	557
ENSORLG00000001680	0	0	0	0	0	1	0	0	0	0	0	0	0	0	0	1	0	0	0	0	0	0	0	0	0	0	1	0	1	0	1	1	0	0	0	0	1	0	0	4	0	0	0	0	0	0
ENSORLG00000001681	0	0	0	0	0	0	0	0	0	0	0	0	0	0	0	0	0	0	0	0	0	0	0	0	0	0	0	0	0	0	0	0	0	0	0	0	0	0	0	0	0	0	0	0	0	0
ENSORLG00000001682	1	0	0	1	0	0	0	0	2	2	0	0	0	0	0	0	8	0	0	3	0	1	0	1	1	1	0	0	0	0	0	0	0	0	1	0	2	0	0	0	2	0	0	0	0	0
ENSORLG00000001683	542	522	565	640	399	370	385	335	705	838	609	934	442	420	507	690	704	942	574	821	826	391	431	499	452	362	472	426	394	387	749	837	844	775	811	943	640	450	368	475	359	575	304	375	398	366
ENSORLG00000001684	5	6	15	25	7	3	4	9	8	11	14	25	5	5	12	12	12	16	6	28	26	2	12	10	15	7	14	5	10	5	17	22	18	27	27	25	16	14	8	8	14	9	6	13	5	8
ENSORLG00000001685	511	352	311	410	297	251	300	250	603	829	413	703	354	394	383	641	608	794	580	684	691	293	372	377	401	298	434	278	262	289	637	674	550	658	781	812	524	327	274	353	288	322	261	296	404	285
ENSORLG00000001687	0	0	0	3	0	0	0	0	1	0	0	2	0	1	0	0	0	2	0	0	3	1	0	0	0	0	0	1	0	0	1	0	0	0	0	0	0	1	0	0	0	1	0	0	0	1
ENSORLG00000001689	8	4	9	13	2	2	0	0	3	1	5	5	7	1	0	1	5	3	7	3	10	1	1	3	1	0	1	1	5	1	3	4	2	4	5	1	6	4	1	2	2	1	0	1	2	4
ENSORLG00000001690	323	359	280	312	384	441	518	509	445	551	416	482	476	605	584	625	664	706	775	521	480	493	404	688	556	451	712	597	478	398	810	795	886	693	759	807	1105	776	479	620	373	221	375	457	480	439
ENSORLG00000001692	316	451	384	620	276	308	304	302	403	461	506	578	322	152	371	662	662	545	410	531	602	382	372	403	291	305	440	432	347	286	760	604	878	667	499	750	606	446	298	442	353	426	213	354	387	402
ENSORLG00000001693	157	88	151	205	41	64	35	37	75	109	96	103	54	48	68	375	312	178	172	190	447	117	65	98	44	106	79	99	134	75	271	140	119	254	205	296	229	75	90	73	83	171	43	49	174	114
ENSORLG00000001694	0	0	0	0	0	0	0	0	0	0	0	0	0	0	0	0	0	0	0	0	0	0	0	0	0	0	0	0	0	0	0	0	0	0	0	0	2	0	0	0	0	0	0	0	0	0
ENSORLG00000001695	5	4	4	10	2	4	3	1	4	0	0	15	0	0	2	3	7	5	3	4	6	0	1	0	3	4	3	1	2	2	0	0	6	6	4	2	0	2	1	0	3	2	1	2	2	0
ENSORLG00000001696	29	12	16	26	11	20	16	15	29	21	14	35	22	32	31	29	31	20	41	57	36	22	27	37	21	22	35	15	10	18	27	27	18	30	31	64	39	28	32	20	21	32	12	24	18	12
ENSORLG00000001697	0	0	0	3	0	0	0	0	0	0	0	0	0	0	0	0	0	2	1	0	2	1	0	0	1	2	0	0	0	0	0	0	2	0	0	1	0	0	0	0	0	0	0	0	0	0
ENSORLG00000001698	10670	13641	13756	15232	9527	9637	12148	9406	16586	15716	10451	14864	8410	9562	13808	19865	17126	16653	18898	28948	19301	10252	10783	11466	10042	9200	12075	11678	10147	12090	18249	16722	18930	15415	17569	20461	16619	9817	13504	8127	11028	14471	10275	10905	11338	15002
ENSORLG00000001699	667	657	592	672	598	589	654	603	795	904	1048	757	650	559	771	1100	1123	1135	1017	949	1095	736	750	687	940	662	927	849	610	745	1008	1192	1172	970	1144	1193	1334	765	578	994	574	469	541	734	900	785
ENSORLG00000001700	229	225	171	270	292	297	250	283	291	373	259	343	247	283	326	295	442	465	350	460	385	260	267	308	250	266	250	269	266	190	386	420	382	382	400	318	323	282	151	194	194	271	192	261	314	266
ENSORLG00000001701	168	213	180	224	181	149	145	144	219	313	229	348	164	149	203	245	245	324	218	360	299	169	191	163	136	152	153	143	166	141	247	287	350	270	286	384	275	175	127	144	128	194	105	146	122	148
ENSORLG00000001704	0	2	0	5	0	0	0	1	0	0	0	0	0	0	1	0	0	1	0	7	0	0	1	0	0	0	0	1	0	0	0	2	0	0	0	2	0	0	1	0	0	0	47	4	0	0
ENSORLG00000001705	0	0	2	0	0	1	1	0	1	1	1	1	0	1	0	2	44	4	2	0	95	0	0	0	0	1	0	0	1	0	1	0	0	3	0	0	0	0	0	0	0	0	0	0	0	0
ENSORLG00000001706	4042	4610	5063	5078	3552	4067	4110	3534	4816	4703	3534	4998	3369	3143	3927	5569	5749	5230	6661	7854	7223	3171	2932	3072	2917	3268	4128	3193	2681	2980	5164	4806	5572	4508	5957	6160	6282	3169	3330	2813	3300	4470	3011	3607	3601	4181
ENSORLG00000001707	4	3	3	7	3	7	3	2	5	8	11	17	7	1	9	0	12	6	0	5	12	5	5	1	2	2	2	0	2	7	0	7	2	13	7	7	2	2	1	5	3	3	1	0	5	2
ENSORLG00000001708	72	62	72	103	61	52	62	65	71	85	71	113	78	76	83	108	102	105	114	144	141	92	79	97	93	70	84	92	63	66	109	152	139	104	126	146	119	86	89	79	69	75	54	59	84	76
ENSORLG00000001709	424	425	365	434	398	285	267	333	241	282	369	474	228	154	154	425	402	231	434	186	558	297	244	252	363	371	196	182	246	204	156	102	226	200	260	189	218	416	106	449	200	54	143	135	466	227
ENSORLG00000001710	49	56	48	85	47	55	34	27	91	63	78	125	73	54	62	100	109	120	76	113	142	64	85	75	46	62	66	65	32	53	104	77	68	88	82	89	88	79	49	80	48	86	41	37	45	42
ENSORLG00000001711	405	482	372	548	386	387	452	333	452	535	496	541	443	537	474	540	590	627	619	607	586	301	364	392	535	347	423	338	330	354	471	626	599	600	722	570	646	386	321	489	335	304	319	408	445	374
ENSORLG00000001713	0	0	0	1	0	0	0	0	0	0	0	0	0	0	0	2	0	1	0	0	0	0	0	0	0	0	0	0	1	0	0	0	0	0	0	0	0	0	0	0	0	0	0	0	0	1
ENSORLG00000001714	129	111	128	143	84	147	135	114	166	250	163	282	145	133	183	201	216	209	175	245	215	152	167	175	165	123	204	114	118	117	169	235	208	201	217	258	207	174	108	182	117	153	86	113	150	101
ENSORLG00000001715	0	0	0	0	0	0	0	0	0	0	0	0	0	0	1	0	0	0	0	0	0	0	0	0	0	0	0	0	0	0	0	0	0	0	0	0	0	0	0	0	0	0	0	0	0	0
ENSORLG00000001716	20	32	10	19	17	43	11	13	19	30	22	53	20	12	26	21	56	28	22	57	59	14	27	19	14	21	48	14	20	16	31	43	33	38	46	37	43	47	10	6	33	32	7	16	37	19
ENSORLG00000001719	0	0	0	0	0	1	1	3	1	0	0	3	3	0	0	0	1	0	0	0	0	0	1	1	0	0	2	0	0	4	0	0	1	9	0	0	0	0	0	0	0	2	0	0	0	0
ENSORLG00000001720	39	24	33	27	17	29	17	17	40	26	29	67	45	14	29	35	43	36	55	19	60	22	40	24	16	29	28	23	24	21	35	28	59	50	44	32	54	41	19	32	27	22	20	54	29	22
ENSORLG00000001723	208	201	184	232	147	151	136	136	229	271	252	340	192	175	275	329	274	327	369	541	408	222	211	245	281	164	188	177	203	208	297	401	376	323	319	571	355	205	214	217	190	212	147	179	145	164
ENSORLG00000001724	323	261	252	212	383	359	238	312	456	600	256	828	235	268	326	601	541	579	610	657	419	411	421	496	434	330	349	325	299	355	529	678	719	586	762	592	561	423	288	482	308	384	185	259	431	200
ENSORLG00000001725	0	0	0	1	2	0	0	0	0	0	0	0	0	1	0	0	0	0	2	0	2	0	0	0	0	0	0	0	1	0	0	1	0	0	0	1	0	0	1	0	0	0	0	0	1	0
ENSORLG00000001727	0	0	0	1	0	0	0	0	0	0	0	0	0	0	0	0	1	0	0	0	0	0	0	0	0	0	0	0	0	0	0	0	0	0	0	0	0	0	0	0	0	0	0	0	0	0
ENSORLG00000001728	334	352	362	358	143	140	130	139	236	214	209	248	122	97	173	351	375	426	344	401	679	91	146	145	158	119	160	106	93	114	210	212	307	268	249	324	411	108	81	113	139	126	203	134	213	174
ENSORLG00000001729	0	0	0	12	0	0	0	0	0	0	0	0	0	0	0	2	16	0	0	0	0	0	0	0	0	0	0	0	0	1	2	0	0	0	0	0	0	1	0	0	0	0	0	0	0	0
ENSORLG00000001731	0	0	0	0	0	0	0	0	0	0	0	0	0	0	0	0	0	0	0	0	0	1	0	0	0	0	0	0	0	0	0	0	0	0	0	0	1	0	0	0	0	0	0	0	0	0
ENSORLG00000001734	1141	770	779	972	404	1076	638	361	1176	1727	1114	1184	473	341	729	1389	1571	903	843	906	1630	754	885	772	583	655	529	440	1144	1182	871	1282	805	1923	1797	1161	1376	740	371	710	643	416	377	389	451	447
ENSORLG00000001735	28	16	19	22	17	9	16	16	16	11	14	21	14	7	11	40	28	57	43	31	26	6	13	22	7	13	22	14	22	18	51	21	57	34	71	54	59	11	14	16	20	13	16	8	15	23
ENSORLG00000001737	1	0	0	1	3	0	1	0	0	0	0	0	0	0	0	1	2	0	0	0	1	0	0	0	0	0	0	0	0	1	0	2	0	0	2	0	0	0	0	0	1	3	1	0	0	0
ENSORLG00000001738	61	43	33	64	40	35	41	41	60	85	72	113	79	63	72	83	84	192	91	105	130	62	74	89	73	73	48	92	83	66	91	109	114	152	81	98	108	75	60	54	47	60	36	58	71	58
ENSORLG00000001739	173	147	124	164	126	144	112	81	229	169	171	286	174	214	261	263	265	222	185	318	214	172	153	226	191	168	245	202	145	152	271	269	285	292	220	336	262	196	155	184	152	209	113	194	146	133
ENSORLG00000001740	0	0	0	0	0	0	0	0	0	0	0	0	0	0	0	0	0	0	0	0	0	0	0	0	0	0	0	0	0	0	0	0	1	0	0	0	0	0	0	0	0	0	0	0	0	0
ENSORLG00000001741	0	0	0	1	0	1	1	1	0	0	0	2	4	0	1	0	0	0	0	0	0	0	0	0	0	0	0	0	0	0	1	0	0	0	0	1	0	0	0	0	0	2	2	0	0	0
ENSORLG00000001742	8	8	7	40	6	0	1	6	10	3	9	11	3	3	5	8	29	9	21	2	22	4	7	0	3	5	15	0	2	1	3	0	1	3	0	4	1	2	0	4	1	1	0	0	9	2
ENSORLG00000001743	2	3	8	2	1	4	6	3	6	6	2	3	5	2	0	4	9	8	0	2	1	4	2	0	5	2	2	4	0	2	4	0	8	1	3	3	4	3	0	2	4	1	1	0	2	1
ENSORLG00000001744	0	0	0	0	0	0	0	0	0	0	0	1	1	0	1	0	2	0	0	0	0	0	1	0	0	0	0	0	0	0	0	0	0	0	0	0	0	0	0	0	0	0	0	0	0	0
ENSORLG00000001746	14823	18403	12458	13358	15457	10876	15333	12216	16831	16616	16209	19747	19356	20656	22840	27175	26038	22874	30308	32537	32569	16399	20025	14049	21062	15311	18026	14541	11040	16225	36580	33710	28889	22244	39424	33010	29718	16983	14804	17082	19853	20394	21203	24158	11746	14259
ENSORLG00000001748	0	0	0	5	1	0	0	0	0	0	0	0	0	0	0	0	15	0	0	0	4	0	0	0	1	0	0	0	0	0	0	0	1	0	0	0	4	1	0	0	0	0	0	0	2	3
ENSORLG00000001749	15	15	17	12	11	20	21	14	19	16	28	21	27	20	32	17	16	22	18	15	30	21	22	16	24	11	18	18	19	15	27	31	32	25	25	39	25	14	11	15	16	16	6	16	13	16
ENSORLG00000001750	0	0	0	1	0	0	0	0	0	0	0	0	0	0	0	0	2	0	1	0	0	0	0	1	0	0	0	0	0	0	0	0	0	0	0	0	0	0	0	0	0	0	0	0	0	0
ENSORLG00000001751	4	5	15	20	1	3	1	0	8	15	3	44	4	3	7	1	4	11	1	2	5	10	2	8	5	7	3	4	1	10	13	0	0	2	1	8	1	19	2	12	8	6	1	5	3	2
ENSORLG00000001753	0	0	0	0	0	0	0	0	0	0	0	0	0	0	0	0	2	0	0	0	0	0	0	0	0	0	0	0	0	0	0	0	0	0	0	0	0	0	0	0	0	0	0	1	0	0
ENSORLG00000001755	0	1	0	0	0	0	0	0	0	0	0	0	0	0	0	0	0	0	0	0	0	0	0	0	0	0	0	0	0	0	0	0	0	0	0	0	0	0	0	0	0	0	0	0	0	0
ENSORLG00000001756	2	2	1	0	0	0	0	1	2	1	1	4	1	1	0	0	2	3	0	1	0	0	1	2	1	2	0	1	0	0	4	0	3	1	0	1	2	2	2	0	2	1	0	0	5	1
ENSORLG00000001758	0	0	0	0	0	0	0	0	0	0	0	0	0	0	0	0	0	0	0	0	0	0	0	0	0	0	0	0	0	0	0	0	1	0	0	0	0	0	0	0	0	0	0	0	0	0
ENSORLG00000001759	0	0	0	0	0	0	0	0	0	0	0	0	0	0	0	0	0	0	0	0	0	0	0	0	0	0	0	0	0	0	0	0	0	0	0	0	0	0	0	0	0	0	0	0	0	0
ENSORLG00000001761	0	0	0	0	0	0	0	0	0	1	0	0	3	0	0	0	0	0	0	0	0	0	0	0	0	0	0	0	0	0	0	0	0	0	0	0	0	0	0	0	0	0	0	0	0	0
ENSORLG00000001762	0	0	0	2	0	0	0	0	0	0	0	0	0	0	0	0	0	0	0	0	0	0	0	0	0	0	0	0	0	0	0	0	0	0	0	0	0	0	0	0	0	0	0	0	0	0
ENSORLG00000001764	0	3	2	0	0	0	1	0	3	0	1	0	1	0	1	12	24	6	15	5	14	5	5	8	6	1	3	3	3	3	2	6	5	6	8	10	15	0	1	3	3	1	10	1	6	1
ENSORLG00000001766	1	0	1	4	0	0	0	0	0	0	0	0	0	0	0	5	6	0	0	0	2	0	0	0	0	0	1	0	0	0	1	2	3	0	0	0	0	0	1	0	0	0	0	0	0	0
ENSORLG00000001767	0	0	0	0	0	0	0	0	0	0	0	0	0	0	0	0	0	0	0	0	0	0	0	0	0	0	0	0	0	0	0	0	0	0	0	0	0	0	0	0	0	0	0	0	0	0
ENSORLG00000001768	1334	471	1397	863	117	93	232	126	292	173	729	152	688	336	411	190	162	39	161	55	394	62	77	42	132	90	86	40	193	88	61	127	176	83	50	37	46	231	57	224	91	90	48	37	454	277
ENSORLG00000001771	552	465	391	667	427	441	367	401	1052	898	1021	972	557	588	624	952	829	1112	478	1012	821	468	325	715	500	406	533	417	438	445	753	1047	989	1059	733	835	773	679	470	551	482	557	271	308	522	373
ENSORLG00000001776	1	5	2	3	1	2	0	1	6	2	2	2	3	2	1	3	10	2	0	1	7	1	2	1	4	3	1	4	0	4	5	2	2	8	2	0	8	4	3	2	3	1	1	0	2	1
ENSORLG00000001777	862	951	651	1158	1209	1210	1255	1203	1565	1517	1136	1708	1181	1102	1079	1756	1838	1660	1384	2486	2243	1089	1481	1240	1552	1361	1314	1300	1055	1136	2241	2364	2551	1999	2445	2964	2883	1575	1153	1566	1155	798	1017	1366	916	1127
ENSORLG00000001780	14	17	11	20	0	2	0	1	0	0	0	33	0	1	1	3	25	0	9	1	5	2	17	4	2	13	6	8	7	11	3	3	7	2	4	9	8	12	1	7	2	4	0	2	5	7
ENSORLG00000001781	115	173	163	159	132	145	103	92	92	104	131	120	90	99	126	120	212	153	149	169	195	112	98	114	83	102	113	77	71	102	161	166	159	112	183	212	183	103	86	129	74	92	98	139	80	114
ENSORLG00000001782	205	203	215	193	190	181	167	166	173	194	153	226	171	186	205	320	284	279	335	310	279	179	177	212	214	190	215	168	178	189	305	357	376	264	341	337	355	207	172	240	180	167	159	212	187	221
ENSORLG00000001783	5	8	6	6	6	2	2	7	12	25	17	9	17	3	7	6	5	15	2	0	7	4	1	4	1	5	11	6	1	5	3	5	1	6	3	9	7	5	4	8	1	3	2	5	11	7
ENSORLG00000001784	17	28	32	32	14	9	30	20	22	26	17	38	24	22	35	26	22	31	26	47	43	16	24	26	21	20	27	16	17	23	28	38	30	25	28	78	39	13	15	16	18	34	13	21	13	15
ENSORLG00000001785	27	34	67	59	80	53	32	19	40	30	34	45	15	16	20	25	79	51	208	50	99	69	91	60	73	143	34	36	53	41	44	37	38	40	86	111	295	59	22	100	62	34	25	60	63	31
ENSORLG00000001786	3	1	1	29	10	2	3	8	0	1	8	20	3	1	0	21	53	4	9	12	14	2	23	0	1	15	10	3	0	1	6	0	3	0	6	0	0	0	0	1	0	0	1	2	20	4
ENSORLG00000001787	0	0	0	12	0	0	0	0	0	0	0	4	0	0	0	0	4	0	0	0	0	0	0	0	0	0	0	0	0	0	0	0	0	0	0	0	0	0	0	0	0	0	0	0	0	0
ENSORLG00000001788	179	80	117	92	133	171	100	98	228	124	118	220	78	54	146	247	289	112	153	142	244	89	72	172	229	131	186	133	70	124	218	187	132	204	183	203	172	97	62	102	123	68	122	151	187	75
ENSORLG00000001790	0	0	0	3	0	0	0	0	0	0	0	0	0	0	0	0	9	0	0	0	0	0	1	0	0	1	0	0	0	0	0	0	0	0	0	0	0	0	0	0	0	0	0	0	0	0
ENSORLG00000001791	46	63	48	54	63	53	60	60	32	48	50	54	31	129	50	101	81	130	120	132	109	55	48	54	61	35	56	76	44	63	160	138	134	102	240	176	168	64	60	88	39	32	67	50	62	74
ENSORLG00000001793	0	0	0	0	0	0	0	0	0	0	0	0	0	0	0	0	0	0	0	0	0	0	0	0	0	0	0	0	0	0	0	0	0	0	0	0	0	0	0	0	0	0	0	0	0	0
ENSORLG00000001794	25	27	15	27	21	35	24	31	43	31	28	36	37	28	56	49	35	47	57	60	36	42	26	43	40	25	37	26	31	29	56	41	55	43	56	61	79	51	20	39	21	39	23	25	40	42
ENSORLG00000001795	7	13	11	21	8	9	5	6	18	18	8	18	9	4	8	15	19	12	18	14	33	8	18	10	3	17	8	8	8	23	12	17	15	13	21	8	32	17	10	12	7	14	2	7	15	12
ENSORLG00000001796	4	3	4	3	4	1	7	3	4	5	2	6	0	3	8	7	5	5	4	5	3	0	6	2	1	3	3	6	2	4	4	9	12	3	6	12	6	6	4	2	6	6	0	2	4	4
ENSORLG00000001797	0	0	0	0	0	0	0	0	1	0	0	0	3	5	1	0	2	0	1	0	0	0	0	0	0	0	0	0	1	0	0	0	0	0	0	0	1	1	0	0	0	0	0	0	0	0
ENSORLG00000001798	0	0	0	0	0	0	0	0	0	0	0	0	0	0	0	0	0	0	0	0	0	0	0	0	0	0	0	0	0	0	0	0	0	0	0	0	0	0	0	0	0	0	0	0	0	0
ENSORLG00000001800	0	36	5	91	49	34	23	30	0	45	0	0	1	85	54	0	76	0	0	71	7	42	0	91	40	42	0	27	41	0	81	0	0	0	0	69	70	0	0	50	24	26	40	36	41	0
ENSORLG00000001801	0	17	11	3	3	0	0	0	0	2	6	3	3	7	8	3	2	2	10	0	4	3	1	8	4	8	0	0	3	1	5	1	0	0	0	2	0	9	2	11	2	2	0	2	5	9
ENSORLG00000001803	0	0	0	4	0	0	0	0	1	0	0	0	0	0	0	0	0	0	0	0	0	0	2	0	0	0	0	0	0	1	0	0	0	0	0	0	0	0	0	1	0	0	0	0	0	0
ENSORLG00000001805	386	354	399	472	469	446	339	243	565	441	328	822	428	378	357	578	699	420	637	595	753	414	348	492	402	503	362	356	321	355	610	431	629	463	719	605	597	505	296	374	368	411	350	442	501	398
ENSORLG00000001806	1	1	1	4	0	1	0	0	0	0	0	1	0	0	1	0	7	0	0	1	0	1	0	1	0	1	0	1	0	0	0	0	2	1	0	0	0	1	0	1	1	0	1	0	0	0
ENSORLG00000001809	1	0	0	0	0	0	0	0	0	0	1	2	1	0	0	0	0	0	0	1	0	0	0	1	1	0	0	1	0	0	0	0	1	1	1	1	0	1	0	0	0	0	0	0	1	0
ENSORLG00000001811	84	92	77	111	65	58	70	53	86	70	68	127	87	49	87	106	113	135	140	205	172	73	83	78	79	61	85	76	67	76	141	184	128	99	157	199	139	86	60	85	72	83	58	100	60	61
ENSORLG00000001812	121	112	129	143	125	86	150	109	110	137	130	174	131	170	213	151	163	182	172	126	225	125	121	145	119	112	178	85	113	122	131	231	211	155	201	222	185	112	91	115	98	116	83	130	119	93
ENSORLG00000001813	1860	1784	2163	2267	2241	2098	2822	1928	1920	1869	1765	2208	1882	2115	2857	4634	3615	3610	3286	2608	3149	1908	2010	1764	2196	2536	1819	1999	2558	2323	3400	3954	2873	2599	5905	3609	5046	1722	1307	2499	1640	1430	2291	2908	2327	2780
ENSORLG00000001816	221	242	138	237	188	157	116	112	264	169	184	740	121	189	154	330	295	154	121	264	347	151	183	193	132	473	176	96	154	171	140	184	267	301	143	224	210	237	97	268	128	146	101	86	179	139
ENSORLG00000001818	0	0	0	0	0	0	0	0	0	0	0	0	0	0	0	0	0	0	0	0	0	0	0	0	0	0	0	0	0	0	0	0	0	0	0	0	0	0	0	0	0	0	0	0	0	0
ENSORLG00000001819	0	0	0	0	0	0	0	0	0	0	0	0	0	0	0	0	0	0	0	0	0	0	1	2	0	0	1	1	0	0	0	0	0	0	0	0	0	1	0	0	0	0	0	0	0	0
ENSORLG00000001820	5	5	4	26	1	11	7	0	16	11	11	9	1	0	8	21	33	0	0	0	34	5	2	12	0	6	0	1	3	10	0	8	1	26	11	3	6	10	0	8	1	0	1	0	1	1
ENSORLG00000001822	205	159	131	227	144	195	169	141	320	367	204	331	155	183	233	368	364	350	329	302	407	268	254	230	316	390	241	230	226	237	311	379	358	416	576	321	493	270	98	325	185	149	191	180	183	127
ENSORLG00000001823	248	142	101	158	131	98	192	111	317	225	214	126	158	206	191	310	207	215	360	396	162	254	107	194	227	155	267	190	159	219	374	188	336	371	255	428	219	236	144	247	138	151	118	197	119	157
ENSORLG00000001824	0	0	1	4	0	0	0	0	0	3	0	0	1	1	1	0	14	0	0	0	2	0	0	0	0	0	0	1	0	2	1	1	1	4	0	0	1	1	0	0	0	0	0	0	1	1
ENSORLG00000001826	58	100	71	50	111	50	103	101	71	150	139	150	135	131	51	173	141	332	371	265	78	88	110	82	199	164	147	161	45	70	255	207	299	106	289	276	254	111	96	160	110	106	132	152	134	128
ENSORLG00000001828	427	449	457	406	323	274	376	277	406	490	341	599	295	309	433	486	556	541	510	433	535	307	335	508	385	317	344	245	286	292	339	580	554	468	572	586	518	428	232	508	254	222	241	275	446	304
ENSORLG00000001830	0	0	0	0	0	0	0	0	1	0	0	0	0	0	1	0	0	0	0	0	0	0	0	0	0	0	0	0	0	0	0	0	0	0	0	0	0	0	0	0	0	0	0	0	0	0
ENSORLG00000001831	0	0	0	0	0	0	0	0	0	0	0	0	0	0	0	0	0	0	0	0	0	0	0	0	0	0	0	0	0	0	0	0	0	0	0	0	0	0	0	0	0	0	0	0	0	0
ENSORLG00000001832	180	234	246	300	131	190	129	124	189	260	221	274	206	206	273	387	376	561	314	441	388	237	262	226	225	218	221	246	206	145	345	359	482	408	523	493	492	216	216	245	233	245	206	190	224	194
ENSORLG00000001833	55	55	75	96	51	67	32	27	66	98	70	141	59	36	78	102	118	101	55	122	97	67	59	65	87	70	65	58	58	46	81	103	119	100	96	95	109	78	62	72	46	45	42	72	36	52
ENSORLG00000001835	2	0	0	1	2	0	0	0	0	0	0	0	0	1	1	0	1	0	0	0	0	1	0	1	0	1	0	1	0	0	0	1	1	0	0	2	0	0	2	0	2	0	1	0	0	0
ENSORLG00000001836	38	36	55	65	26	40	27	32	55	58	53	65	39	29	34	47	74	32	51	59	84	49	36	44	35	42	42	44	31	42	53	68	72	69	38	72	75	36	39	62	22	37	16	20	32	37
ENSORLG00000001837	0	0	0	0	0	0	0	0	0	0	0	0	0	0	0	0	0	0	0	0	0	0	0	1	0	0	0	0	0	0	0	0	1	0	0	0	0	0	0	0	1	0	0	0	0	0
ENSORLG00000001839	66	40	31	81	10	63	30	7	101	85	39	86	12	16	73	123	84	43	20	61	118	70	71	50	17	55	22	16	85	90	63	109	52	194	142	100	167	95	25	66	18	31	21	9	20	12
ENSORLG00000001840	129	140	150	107	112	90	138	115	115	150	149	134	105	129	171	208	211	218	208	181	258	149	99	112	148	111	168	150	125	129	213	234	251	219	288	261	283	101	134	138	89	88	148	180	141	138
ENSORLG00000001841	0	0	0	0	0	0	1	0	0	0	0	0	1	0	0	0	0	0	1	0	1	0	0	1	0	0	0	0	1	0	0	0	0	0	0	0	1	0	0	0	0	1	0	0	0	1
ENSORLG00000001842	167	147	189	184	152	163	134	133	194	217	174	274	182	182	238	260	192	407	232	375	349	120	178	182	201	130	217	129	124	145	268	303	270	210	312	339	316	138	136	165	141	164	149	167	167	112
ENSORLG00000001843	6	119	86	87	36	44	140	15	198	25	186	16	194	325	358	386	158	1354	2918	1697	1099	424	506	160	1354	119	389	363	416	351	169	1091	143	1161	1778	2023	2041	4	179	76	220	152	741	610	151	289
ENSORLG00000001844	0	0	1	3	0	0	1	0	1	0	0	1	0	0	0	0	0	0	1	0	0	0	1	0	0	0	0	0	0	1	0	0	0	3	6	0	4	0	0	1	0	0	1	0	0	0
ENSORLG00000001846	52	42	66	44	35	38	48	32	36	73	55	69	47	40	58	56	63	53	53	76	75	49	47	55	52	22	52	35	22	32	70	64	74	48	49	107	62	33	34	46	24	58	33	44	35	28
ENSORLG00000001847	0	0	0	1	0	0	0	0	0	0	0	0	1	0	0	0	0	0	0	0	0	0	0	0	0	1	0	0	0	0	0	0	0	0	0	0	0	0	0	0	0	0	0	0	0	0
ENSORLG00000001848	0	0	0	0	0	0	0	0	0	0	0	0	0	0	0	0	0	0	0	0	0	0	0	0	0	0	0	0	0	0	0	0	0	0	0	0	0	0	0	0	0	0	0	0	0	0
ENSORLG00000001849	7	2	9	6	3	7	2	3	9	9	11	9	3	4	12	3	41	15	7	7	9	4	9	5	8	7	9	4	8	1	11	2	9	11	9	3	12	5	2	8	4	1	6	3	11	11
ENSORLG00000001850	0	0	0	3	0	0	0	0	0	0	0	0	1	0	0	0	3	1	0	0	3	0	0	0	0	0	0	0	0	1	1	0	0	2	0	1	0	1	1	0	2	0	0	1	0	0
ENSORLG00000001854	35	32	43	53	33	52	25	31	41	34	35	72	39	24	42	50	64	52	38	89	72	31	44	36	15	25	50	28	35	37	26	62	40	57	28	69	33	45	21	34	37	50	17	33	45	28
ENSORLG00000001855	329	353	339	382	284	280	306	257	666	464	394	530	282	256	273	777	556	706	554	1022	676	392	306	401	424	251	380	317	336	375	503	761	751	666	649	734	647	277	347	343	317	621	321	343	334	313
ENSORLG00000001857	0	0	0	0	0	0	0	0	0	0	0	0	0	0	0	0	0	0	0	0	0	0	0	0	0	0	0	0	0	0	0	0	0	0	0	0	0	2	0	0	0	0	0	0	0	0
ENSORLG00000001859	0	0	0	0	0	1	0	0	0	0	0	0	0	0	0	0	0	0	0	0	0	0	0	0	0	0	0	0	0	0	0	0	0	0	0	0	0	0	0	0	0	0	0	0	0	0
ENSORLG00000001860	19	5	11	26	11	6	3	5	15	17	3	72	7	34	8	51	35	15	8	94	25	30	24	20	8	18	14	24	32	16	30	10	44	46	15	34	7	58	27	24	12	5	15	3	14	4
ENSORLG00000001861	120	82	72	93	87	89	73	88	102	137	89	178	76	111	108	152	157	175	210	132	193	121	138	132	137	130	135	136	113	107	196	148	189	184	263	176	212	161	107	121	99	60	92	64	123	100
ENSORLG00000001862	8	7	11	11	8	10	5	3	13	9	6	15	14	3	6	15	17	18	25	10	19	3	5	4	7	6	5	4	2	5	3	2	13	12	16	19	39	3	6	8	2	2	0	6	4	5
ENSORLG00000001863	198	8	8	26	4	12	0	0	117	867	596	660	587	1	167	162	184	39	201	92	627	8	3	3	7	9	2	3	109	13	187	15	10	54	61	288	172	17	20	2	8	15	5	6	97	37
ENSORLG00000001864	96	97	129	111	92	109	179	132	135	207	142	132	153	129	161	213	161	270	175	219	225	103	109	111	170	88	187	144	98	92	300	245	235	161	361	266	226	105	124	165	89	125	99	126	83	133
ENSORLG00000001866	29	29	35	42	29	38	17	13	37	52	53	76	36	38	54	55	52	63	55	51	75	35	46	36	28	16	28	10	16	35	50	63	77	43	52	95	25	32	36	20	23	42	6	22	29	12
ENSORLG00000001867	49	36	27	37	32	31	20	22	62	39	41	73	42	32	52	30	51	50	45	57	65	45	27	39	31	40	51	30	29	37	46	66	58	31	53	63	44	58	36	36	41	37	18	33	50	17
ENSORLG00000001868	4	7	3	4	0	4	2	1	3	6	2	7	4	0	1	1	6	5	4	12	5	1	0	3	8	3	2	5	0	1	3	6	6	2	3	2	7	2	2	2	4	8	0	4	3	3
ENSORLG00000001869	0	0	0	0	0	0	0	0	0	0	0	0	0	0	0	0	0	0	0	0	0	0	0	0	0	0	0	0	3	0	0	0	0	0	0	0	0	0	0	0	0	0	0	0	0	0
ENSORLG00000001870	28	53	14	48	26	37	25	29	21	33	64	61	48	42	54	49	51	46	62	32	57	26	57	37	47	48	43	66	42	26	82	52	48	56	89	62	92	56	31	49	41	23	39	48	38	39
ENSORLG00000001871	16	21	32	30	17	22	8	10	42	27	44	82	30	20	37	77	39	50	32	94	70	32	35	39	30	26	36	16	17	17	40	63	40	49	18	65	25	37	23	29	28	76	11	20	13	10
ENSORLG00000001872	205	230	201	240	157	157	179	163	258	234	239	245	214	120	215	314	317	282	276	241	349	184	144	171	230	128	199	214	168	183	369	330	366	267	466	330	365	211	159	266	177	143	115	132	159	175
ENSORLG00000001874	430	456	409	357	255	292	176	162	860	626	524	1034	284	390	486	957	718	937	780	1572	547	535	234	535	328	243	426	280	273	254	606	666	789	524	451	914	521	362	372	313	286	734	177	231	327	226
ENSORLG00000001876	0	0	0	9	0	0	1	0	0	0	0	1	2	0	0	3	9	3	0	0	1	0	1	0	0	0	0	1	0	0	0	0	8	0	0	0	0	0	0	0	0	0	0	0	0	0
ENSORLG00000001877	23	17	39	43	39	12	11	31	13	10	13	19	16	15	14	16	19	35	26	59	26	14	15	12	8	7	21	20	5	10	28	16	26	20	20	21	14	15	24	9	9	16	6	14	5	13
ENSORLG00000001879	6	19	21	13	6	10	8	9	13	10	17	22	11	28	20	25	30	25	12	16	15	15	29	9	20	9	20	12	12	15	17	26	13	33	42	35	25	20	12	19	7	4	22	14	25	6
ENSORLG00000001880	95	78	78	96	75	89	97	85	125	117	96	112	103	140	133	145	126	155	148	221	145	107	98	100	122	91	148	111	85	116	122	167	191	182	146	243	169	118	105	120	96	135	60	129	91	78
ENSORLG00000001881	0	0	1	1	0	0	0	0	0	0	1	0	0	0	0	0	0	0	0	0	0	0	0	0	0	0	1	0	0	0	0	0	0	1	0	0	0	0	0	0	0	0	0	0	0	0
ENSORLG00000001882	0	1	0	2	0	0	1	0	0	0	0	0	0	0	0	0	0	0	0	0	1	0	0	0	0	0	0	0	0	2	0	0	0	0	0	0	0	0	0	0	0	0	1	0	0	0
ENSORLG00000001883	63	51	58	73	56	50	42	57	72	56	70	108	78	47	81	94	57	115	87	95	120	71	78	87	71	89	80	74	51	58	67	118	79	100	70	66	101	84	61	53	56	74	56	62	91	53
ENSORLG00000001884	227	138	100	338	14	79	44	4	81	124	90	95	10	12	71	102	113	46	30	14	162	50	82	69	5	44	9	13	75	72	43	121	46	174	67	34	56	45	5	37	13	18	8	7	19	12
ENSORLG00000001885	4	5	7	4	11	25	3	12	10	5	5	11	5	9	12	14	7	1	5	11	17	24	7	14	19	28	2	18	9	9	9	15	15	5	9	9	37	40	5	51	24	7	11	2	21	2
ENSORLG00000001886	4387	3108	3127	2911	1652	1513	1590	1268	4138	4661	4112	5634	3074	3293	4156	3688	3854	3219	4225	3656	5439	1635	2222	2474	2326	2089	2349	1515	1759	1999	3409	3607	3591	2913	3407	4971	3816	2575	1628	1898	1731	2545	1722	2063	2230	2099
ENSORLG00000001887	1	0	3	6	1	5	1	1	1	2	1	1	1	0	3	3	0	3	0	0	0	4	3	2	1	2	1	4	1	0	4	1	4	1	1	0	4	2	3	2	0	2	0	0	0	3
ENSORLG00000001888	0	0	0	1	0	0	0	0	0	5	0	1	0	0	1	1	3	0	5	1	3	0	2	2	1	1	2	2	0	0	0	0	0	0	0	0	4	0	2	1	0	0	0	0	0	2
ENSORLG00000001889	250	260	374	235	170	148	128	94	220	218	180	443	161	124	81	239	378	187	211	259	199	112	244	138	197	209	129	90	178	194	269	104	267	317	167	222	273	155	71	125	83	166	93	117	104	169
ENSORLG00000001890	4	0	0	1	0	0	0	2	0	0	1	1	0	1	5	0	1	1	0	0	3	1	0	2	1	1	1	2	0	0	1	0	0	1	0	0	0	2	0	0	0	1	1	0	1	1
ENSORLG00000001892	0	0	0	1	0	0	0	0	0	0	0	1	0	13	0	0	0	3	0	0	0	0	2	0	0	0	3	4	0	5	0	3	3	0	3	1	0	0	0	0	0	0	8	1	0	0
ENSORLG00000001895	0	0	0	0	0	0	0	0	0	0	0	0	0	0	0	0	0	0	0	0	0	0	0	0	0	0	0	0	0	0	0	0	0	0	0	0	0	0	0	0	0	0	0	0	0	0
ENSORLG00000001896	68	46	79	120	56	57	67	43	92	76	77	129	84	113	102	83	85	143	100	150	106	61	68	65	66	41	84	51	40	48	123	91	120	117	97	210	109	56	67	52	53	77	58	66	40	52
ENSORLG00000001897	665	642	748	705	559	504	681	539	593	601	571	542	471	376	465	918	929	1169	1002	818	934	556	584	592	870	521	659	604	536	692	877	1011	1054	834	1646	1047	1349	563	469	851	479	323	672	668	877	630
ENSORLG00000001899	58	74	62	140	13	38	11	7	72	72	25	94	11	8	21	55	52	50	25	45	85	34	25	28	9	39	16	11	30	40	105	71	24	75	41	32	47	30	11	10	12	52	1	5	7	17
ENSORLG00000001900	77	65	57	71	54	64	64	65	76	75	72	102	47	71	58	112	96	116	91	80	94	58	56	66	87	53	84	66	53	43	77	135	129	147	110	139	111	72	61	65	60	70	52	64	71	62
ENSORLG00000001901	0	0	0	10	0	1	0	0	0	0	0	0	0	0	0	0	0	0	0	0	0	0	0	0	0	0	0	0	0	0	0	0	0	0	0	0	0	0	0	0	0	0	0	0	0	0
ENSORLG00000001902	74	72	74	87	51	66	77	39	103	100	102	91	74	70	111	106	86	158	115	123	115	75	86	80	107	75	72	81	55	68	115	98	131	153	149	153	135	77	67	75	61	73	54	57	72	51
ENSORLG00000001903	0	0	0	3	0	0	0	0	0	0	0	0	0	0	0	0	1	1	0	0	0	0	0	0	0	1	0	0	0	0	0	0	0	0	0	0	0	0	0	1	0	0	0	0	0	2
ENSORLG00000001904	68	60	53	77	37	46	60	40	54	76	59	105	44	57	65	55	77	107	75	77	95	47	69	65	74	65	58	59	70	35	85	91	87	53	70	152	95	68	59	63	39	66	47	50	40	46
ENSORLG00000001906	64	61	49	69	51	52	80	45	56	88	77	113	55	48	66	120	71	105	112	114	109	57	59	58	63	43	68	61	56	57	114	132	116	88	201	146	156	69	57	89	52	41	67	61	57	63
ENSORLG00000001907	1	5	4	1	2	5	4	2	1	4	1	7	2	5	5	0	7	5	0	1	7	5	4	1	3	7	4	1	7	2	2	2	5	6	2	5	8	3	5	1	0	2	4	0	6	6
ENSORLG00000001908	0	0	0	3	0	0	0	0	0	0	0	0	0	0	0	0	0	0	0	0	0	0	0	0	0	0	0	0	0	0	0	0	0	0	0	0	0	0	0	0	0	0	0	0	0	0
ENSORLG00000001910	0	0	0	4	1	0	0	0	0	0	0	1	0	0	0	0	0	0	1	1	1	0	1	0	0	0	4	0	1	0	0	0	0	0	4	0	0	0	3	0	0	0	0	0	0	0
ENSORLG00000001911	47	54	69	57	33	32	26	22	64	44	39	43	32	19	17	48	35	30	46	68	51	40	35	29	15	26	18	28	44	29	81	40	73	32	86	56	81	53	26	60	29	30	17	15	21	32
ENSORLG00000001912	11	9	30	25	13	29	16	7	19	24	22	67	15	16	14	53	14	44	32	20	35	20	62	11	20	25	35	40	55	21	42	19	57	51	38	44	81	43	44	23	26	18	52	21	29	56
ENSORLG00000001913	462	619	504	683	531	580	418	456	278	577	437	723	407	487	723	710	939	991	983	1024	1010	623	735	630	672	596	757	739	622	575	1191	1129	918	1038	1172	944	1018	740	450	643	626	523	518	627	703	571
ENSORLG00000001914	138	113	83	117	75	105	58	59	147	133	107	245	81	92	78	114	136	149	109	183	150	84	67	111	67	67	87	79	72	66	116	134	174	136	181	149	109	104	65	72	65	87	56	37	75	64
ENSORLG00000001915	69	66	58	89	60	52	49	44	66	74	90	102	44	58	75	80	78	96	84	137	107	47	76	50	65	45	71	63	51	53	83	120	88	103	94	110	123	69	59	46	62	50	51	50	60	58
ENSORLG00000001916	1087	799	641	961	565	506	463	560	1410	1684	1326	1640	983	1009	966	1272	1001	1633	1058	1319	1406	653	761	997	754	584	811	704	590	547	1216	1046	1151	1243	1141	1122	974	778	521	555	607	743	464	590	708	533
ENSORLG00000001917	0	0	0	0	0	0	0	0	0	0	0	0	0	0	0	0	0	0	0	0	0	0	0	0	1	0	0	0	0	0	0	0	0	0	0	0	0	0	0	0	0	0	0	0	0	0
ENSORLG00000001918	2	0	2	2	0	2	0	1	1	0	2	3	0	0	0	1	7	1	1	2	6	1	2	1	1	0	1	1	0	0	0	0	1	7	0	0	3	1	0	1	0	2	0	1	1	1
ENSORLG00000001922	45	38	51	57	45	37	31	48	78	77	64	123	47	64	64	109	114	118	65	119	106	54	63	77	50	55	84	44	50	39	79	131	132	93	73	138	137	51	62	53	44	43	24	48	50	26
ENSORLG00000001923	714	701	533	772	611	643	567	604	763	866	946	1228	717	649	836	1209	1192	875	991	1037	1219	661	683	818	612	531	730	451	562	585	914	1166	1175	968	1224	1006	1092	651	479	576	610	661	542	557	680	622
ENSORLG00000001924	264	229	321	298	190	185	221	196	285	305	271	305	171	218	302	405	286	452	424	514	438	235	191	218	277	184	281	183	157	212	365	365	374	388	440	526	351	177	218	226	180	258	199	208	181	211
ENSORLG00000001925	0	0	0	6	0	0	0	0	0	0	0	4	0	1	0	0	7	0	0	0	0	0	0	0	0	0	0	1	0	0	0	0	0	0	1	0	0	1	0	0	0	0	0	0	1	0
ENSORLG00000001926	0	0	0	4	0	1	0	0	0	0	0	0	0	0	0	0	3	0	0	0	2	0	0	0	0	0	0	0	0	0	0	0	0	0	0	0	0	0	0	0	0	0	0	0	0	0
ENSORLG00000001927	0	0	0	0	0	0	0	0	1	0	0	1	0	0	0	0	2	0	0	1	0	0	0	1	0	0	0	0	0	0	0	0	0	0	0	0	0	0	0	0	0	0	1	0	0	0
ENSORLG00000001929	497	479	422	642	326	403	407	304	619	574	515	842	412	388	533	585	677	835	444	903	723	372	386	447	414	333	559	355	337	385	557	823	654	749	675	912	505	430	353	394	354	451	265	307	377	342
ENSORLG00000001930	0	4	7	3	5	2	1	3	0	0	0	0	3	2	2	25	20	2	3	1	11	25	7	17	15	3	20	0	8	25	1	6	3	3	23	8	11	8	4	8	1	1	5	1	0	5
ENSORLG00000001933	0	0	1	2	0	4	0	0	0	0	0	1	0	0	1	6	0	0	0	0	0	7	2	0	13	2	2	1	0	2	1	2	1	0	0	0	2	3	0	0	0	2	0	2	1	1
ENSORLG00000001934	122	91	66	129	82	108	70	83	121	146	98	162	105	106	126	160	129	169	169	155	164	99	116	97	118	182	113	97	66	96	153	127	160	142	159	132	145	102	84	124	104	80	64	90	91	87
ENSORLG00000001935	0	1	1	5	0	1	5	0	1	2	0	1	0	1	2	0	1	3	3	2	3	0	6	0	0	6	1	2	3	1	2	0	3	1	1	2	4	4	4	0	3	2	1	1	4	4
ENSORLG00000001936	7	11	24	25	7	14	13	8	12	6	11	26	25	12	31	35	21	36	17	28	21	9	16	12	10	15	14	11	10	8	23	34	19	11	29	26	31	10	13	19	11	14	15	23	15	13
ENSORLG00000001937	0	0	0	0	2	2	0	0	3	0	0	2	0	0	1	0	1	0	0	0	1	1	0	0	1	0	0	0	1	0	0	0	0	0	0	0	0	2	0	4	1	0	0	0	1	0
ENSORLG00000001939	243	256	287	309	305	372	324	340	275	250	190	608	246	173	282	233	257	202	223	251	293	192	138	228	129	184	137	131	167	155	179	207	234	190	225	227	196	340	100	240	166	125	114	140	284	199
ENSORLG00000001940	8	6	16	5	4	0	0	2	21	15	13	16	1	2	1	48	116	14	17	11	19	12	10	7	9	4	10	8	3	5	29	2	10	41	31	8	5	3	0	6	12	3	13	4	1	3
ENSORLG00000001941	2	4	2	2	1	4	4	1	1	0	5	8	4	2	3	2	8	3	8	0	7	7	9	4	7	4	1	6	3	3	8	6	0	1	5	5	6	3	4	4	2	1	2	3	5	3
ENSORLG00000001943	166	130	105	194	116	124	135	117	249	240	180	399	135	186	219	228	241	241	161	354	320	163	205	203	119	138	273	128	114	119	190	294	273	350	272	427	228	159	116	144	162	241	102	134	208	121
ENSORLG00000001944	5	1	13	9	2	2	4	0	1	2	2	24	0	0	0	1	4	1	2	2	1	0	3	1	1	0	0	0	0	0	0	0	1	0	0	1	2	3	0	2	2	0	0	0	0	0
ENSORLG00000001945	9	44	11	20	10	12	19	18	4	38	25	27	28	22	6	29	46	109	41	34	20	14	15	8	2	6	24	32	11	1	138	33	74	12	99	66	47	25	35	13	13	21	9	14	4	36
ENSORLG00000001946	0	0	4	5	1	2	0	0	4	3	2	4	3	3	4	0	5	4	1	0	7	0	2	2	3	0	3	3	2	2	6	6	6	7	4	1	3	1	1	3	0	0	4	2	5	4
ENSORLG00000001947	64	44	53	76	43	40	41	29	57	68	45	113	43	29	51	74	79	75	66	117	95	49	57	62	16	40	68	48	31	35	98	54	82	117	68	123	93	41	52	40	44	52	23	23	41	20
ENSORLG00000001948	0	0	0	0	0	1	0	0	0	0	0	0	0	0	0	0	0	0	0	0	0	0	0	0	0	0	1	0	0	0	0	0	0	0	0	0	0	0	0	0	0	0	0	0	0	0
ENSORLG00000001949	158	163	151	213	170	147	183	168	189	199	175	232	144	182	200	245	225	288	251	239	234	177	207	214	229	150	217	203	163	165	257	356	260	209	497	452	390	242	176	234	151	122	167	177	169	169
ENSORLG00000001951	126	123	63	202	87	113	20	36	224	186	82	431	109	68	140	159	183	131	116	298	260	139	139	157	106	135	101	58	70	63	150	132	83	90	45	227	49	182	84	99	89	170	26	52	91	30
ENSORLG00000001952	9	24	4	22	1	15	1	2	13	3	11	21	5	2	2	6	16	6	10	4	25	18	25	20	20	32	3	28	13	7	3	2	3	11	8	3	5	64	14	33	9	5	3	0	19	1
ENSORLG00000001953	55	82	56	105	121	108	81	66	124	47	93	132	82	52	65	165	166	243	97	142	151	127	64	83	72	124	73	110	87	92	165	202	187	180	203	149	206	126	76	116	100	94	50	76	102	65
ENSORLG00000001955	0	0	0	0	0	0	0	0	0	0	0	0	0	1	0	0	0	0	0	0	0	0	0	0	0	0	0	0	0	0	0	0	0	0	0	0	0	0	0	0	0	0	0	0	0	0
ENSORLG00000001957	19	10	7	22	13	16	7	8	25	13	15	46	13	14	23	38	23	18	26	18	36	23	39	25	31	35	18	30	22	22	20	28	64	44	36	19	30	40	18	28	27	25	8	18	35	13
ENSORLG00000001958	0	0	0	2	0	1	0	0	0	0	0	0	0	0	0	2	0	0	0	0	0	1	0	0	1	1	0	1	0	0	0	0	0	0	0	0	0	0	0	0	0	0	0	0	0	0
ENSORLG00000001959	123	110	107	136	100	80	111	89	108	134	153	161	118	104	119	138	145	173	101	142	164	78	117	134	137	108	155	94	73	84	126	177	206	174	190	223	124	109	106	129	73	94	95	106	87	104
ENSORLG00000001960	1	0	0	1	0	0	0	0	3	1	1	6	2	0	1	3	12	1	1	1	0	1	1	3	0	5	1	2	0	5	3	1	4	6	2	0	7	0	6	1	5	1	1	0	0	1
ENSORLG00000001963	0	0	0	2	0	0	0	0	0	0	0	0	0	0	0	0	0	0	0	0	0	0	0	0	0	0	0	0	0	0	0	0	0	0	0	0	0	0	0	0	0	0	0	0	0	0
ENSORLG00000001964	118	149	159	300	128	182	68	55	221	179	139	401	112	99	164	184	201	181	119	374	326	145	145	159	105	155	146	112	107	96	181	207	199	161	129	283	194	178	154	134	124	230	59	114	134	100
ENSORLG00000001965	119	95	94	125	36	65	65	39	134	156	152	229	120	104	120	96	90	142	81	110	140	55	38	79	39	30	53	35	41	46	106	79	104	61	79	202	89	65	37	35	47	72	37	44	45	47
ENSORLG00000001966	15	11	5	9	16	6	12	16	17	24	22	14	23	16	13	39	18	8	6	6	16	10	13	11	17	19	24	16	6	17	13	14	26	16	21	28	31	13	8	8	11	8	9	16	9	6
ENSORLG00000001967	51	71	81	169	72	78	131	66	43	38	36	75	63	4	24	5	17	7	17	3	16	6	13	14	9	13	8	3	11	8	7	28	8	7	14	6	5	7	0	9	2	2	3	9	6	6
ENSORLG00000001968	0	0	0	0	0	0	0	0	0	0	0	0	0	0	0	1	0	0	0	0	4	0	0	0	0	0	0	0	0	0	0	0	0	0	0	0	1	0	0	0	0	0	0	0	0	0
ENSORLG00000001969	53	31	181	48	62	59	72	22	415	59	469	122	35	65	77	948	589	144	395	56	693	93	236	511	1276	990	168	28	181	538	33	1619	250	2307	67	373	462	54	276	262	73	75	700	273	1032	105
ENSORLG00000001970	626	729	632	828	637	739	537	617	784	972	690	1109	679	457	704	1319	1309	1388	1108	1442	1410	936	990	734	704	718	883	808	777	785	1200	1317	1683	1413	1418	1222	1436	798	636	876	845	965	547	694	769	659
ENSORLG00000001971	0	0	0	2	0	0	0	0	0	0	2	0	0	0	0	0	0	0	0	0	0	0	0	1	0	0	0	0	0	0	0	0	0	0	2	0	0	0	0	0	0	0	0	0	0	0
ENSORLG00000001972	947	701	706	690	1487	1249	1388	1520	1145	1905	1091	1334	836	1044	1136	1933	1611	2496	2621	2089	1430	1688	1744	1424	2381	1454	2077	1677	1388	1484	2115	2655	2561	2536	3990	2608	3190	1385	1338	2137	1165	886	1718	2210	1514	797
ENSORLG00000001973	2	0	0	2	0	0	0	0	11	9	2	17	1	1	0	0	0	0	0	1	2	0	0	0	0	0	0	0	0	0	0	0	0	0	0	1	0	0	0	0	0	0	0	0	0	0
ENSORLG00000001974	152	130	103	133	103	138	70	142	172	226	147	264	138	86	94	380	293	244	245	346	364	254	204	146	152	143	174	172	152	163	295	291	322	279	337	301	303	159	91	135	195	139	119	111	143	126
ENSORLG00000001975	128	36	84	111	24	17	10	15	117	55	105	48	65	38	51	124	152	39	54	110	55	67	80	177	173	184	48	58	53	137	17	81	23	164	30	27	26	17	20	42	15	99	112	112	203	17
ENSORLG00000001976	302	178	236	156	316	253	156	212	467	573	363	450	176	283	286	406	246	539	402	367	324	185	131	171	167	137	227	190	180	97	578	493	659	226	236	413	557	368	301	470	133	198	86	60	151	168
ENSORLG00000001977	280	300	264	372	308	385	284	283	416	390	292	500	318	329	427	556	471	584	462	658	669	418	402	436	375	383	446	438	350	319	525	684	762	629	717	608	652	581	297	482	319	336	315	376	492	315
ENSORLG00000001978	237	102	41	156	40	63	20	43	191	169	64	325	111	110	103	153	179	58	123	369	196	99	67	176	83	175	65	63	86	41	153	54	68	75	104	91	110	171	71	106	111	147	58	28	75	83
ENSORLG00000001979	564	579	774	752	265	240	339	149	485	648	522	959	479	362	522	337	492	433	588	442	896	240	258	198	196	201	184	225	218	295	414	326	695	348	498	579	562	196	192	177	210	449	226	381	292	413
ENSORLG00000001982	233	152	404	192	72	111	108	75	237	291	316	427	93	92	123	288	324	275	246	124	357	118	209	109	128	141	167	230	442	208	324	129	380	356	133	274	339	140	173	128	82	110	234	85	219	288
ENSORLG00000001983	0	0	0	3	0	0	0	0	0	0	0	0	1	0	0	0	0	0	0	0	0	0	0	0	0	0	0	0	0	0	0	0	0	0	0	1	0	0	0	0	0	0	0	0	0	0
ENSORLG00000001986	0	1	0	6	0	0	0	0	1	1	0	0	1	0	0	0	0	0	0	0	0	0	0	0	0	0	0	0	0	0	0	0	2	2	0	0	0	0	0	0	0	0	0	0	0	1
ENSORLG00000001987	0	0	2	5	0	0	1	0	2	0	0	0	0	1	0	1	7	0	0	1	0	0	1	1	0	1	2	1	0	0	0	0	2	0	0	1	0	2	0	1	2	0	0	0	2	0
ENSORLG00000001989	44	50	69	96	28	39	32	18	47	36	54	103	47	41	71	67	37	69	43	68	90	49	40	44	36	31	39	34	32	43	34	70	32	46	73	128	44	39	32	33	28	38	21	54	23	20
ENSORLG00000001990	44	43	60	77	40	33	34	29	53	49	34	93	26	38	44	70	64	109	62	96	78	32	51	37	53	28	36	41	37	26	97	76	66	62	74	121	81	36	33	46	28	65	37	56	44	43
ENSORLG00000001991	169	197	140	61	21	35	38	156	59	225	223	281	53	43	198	290	118	495	396	123	107	169	76	214	97	73	199	179	50	151	113	86	93	360	100	120	113	144	56	69	82	220	47	170	133	28
ENSORLG00000001992	166	181	202	254	169	166	151	120	201	241	271	343	165	277	282	371	243	362	232	300	284	177	225	228	211	182	248	189	183	126	293	277	326	307	281	326	387	181	156	183	182	205	148	226	178	164
ENSORLG00000001993	0	0	0	0	0	0	0	0	0	0	0	0	0	0	0	0	0	0	0	0	0	0	0	0	0	0	0	0	0	0	0	0	1	0	0	0	0	0	0	0	1	0	0	0	0	0
ENSORLG00000001995	0	0	0	1	0	0	0	0	0	0	0	0	0	0	0	0	0	0	0	0	0	0	0	0	0	0	0	0	0	0	0	0	0	0	0	0	0	0	0	0	0	0	0	0	0	0
ENSORLG00000001996	254	221	259	300	268	250	221	181	253	340	270	289	301	274	290	350	329	557	372	534	436	227	321	245	283	244	261	315	286	180	475	387	444	356	525	519	466	264	180	304	240	221	183	228	218	252
ENSORLG00000001998	0	0	0	0	0	0	0	0	0	0	0	0	0	0	0	0	3	0	0	0	0	0	0	0	0	0	0	0	0	0	0	0	0	0	0	0	0	0	0	0	0	0	0	1	0	0
ENSORLG00000001999	0	0	0	1	0	0	0	0	0	0	0	0	0	1	0	0	8	0	0	0	0	0	0	0	0	0	0	0	0	0	0	0	0	0	0	0	0	0	0	0	0	0	0	0	0	0
ENSORLG00000002001	23	22	17	39	10	21	6	16	14	21	22	54	18	17	18	29	23	48	24	41	31	22	24	17	26	14	21	9	19	16	45	62	33	38	52	49	35	24	15	12	23	12	14	23	14	10
ENSORLG00000002002	88	84	91	126	59	95	80	55	111	103	90	142	80	93	131	132	128	106	119	163	142	83	94	104	89	65	136	74	100	73	122	147	123	130	123	164	112	108	87	99	74	121	74	66	70	70
ENSORLG00000002003	0	0	0	0	0	0	0	0	0	0	0	0	0	0	1	0	0	0	0	0	0	0	0	0	1	0	0	0	0	0	1	0	0	0	0	0	0	0	0	0	0	0	0	0	0	0
ENSORLG00000002004	821	792	801	908	467	276	1019	512	4958	1369	4412	260	804	1547	1788	2655	2151	4603	4672	2536	1879	1437	3262	2854	5608	3030	2942	1971	1552	3621	2168	8391	2398	9296	4125	5217	5139	369	3687	3111	576	2790	1999	3069	1864	657
ENSORLG00000002005	770	867	759	694	936	718	442	501	812	1009	633	759	415	474	829	1527	1430	1878	1470	1532	1878	659	629	1027	819	831	870	815	863	569	1363	1804	1606	1515	2074	1655	2024	584	599	826	630	809	535	766	832	804
ENSORLG00000002006	51	52	65	118	24	26	11	13	83	83	66	102	22	22	36	114	314	93	83	64	113	60	54	43	44	83	34	51	93	49	72	42	107	120	84	78	99	49	36	57	28	22	56	33	60	44
ENSORLG00000002007	2	0	0	6	0	0	0	0	0	1	0	1	0	0	0	1	2	0	0	3	0	0	0	2	0	3	0	0	0	0	0	0	0	1	1	0	0	0	0	0	2	1	0	0	0	1
ENSORLG00000002008	122	133	144	164	132	159	90	84	188	205	180	210	124	159	220	211	204	212	195	289	282	170	167	164	129	128	225	117	102	97	200	241	283	270	260	282	243	194	129	132	167	181	76	109	160	107
ENSORLG00000002009	21	25	31	39	15	15	21	16	29	22	16	46	21	11	28	24	22	17	15	53	23	19	15	15	8	21	30	22	21	14	34	41	38	26	19	41	28	28	12	8	24	28	15	24	18	16
ENSORLG00000002010	7	4	12	5	1	1	0	1	49	18	1	18	3	1	1	2	12	5	25	1188	57	0	2	4	0	6	0	1	0	0	3	0	0	7	3	5	4	6	0	3	0	1	1	1	1	0
ENSORLG00000002011	123	122	123	227	96	142	70	75	240	214	153	354	142	151	230	282	174	202	140	391	360	149	167	146	141	140	193	113	121	144	211	278	261	224	194	409	206	122	113	123	121	232	61	76	135	96
ENSORLG00000002013	0	0	0	0	0	0	0	0	0	0	0	0	0	0	0	0	0	0	0	0	0	0	0	0	0	0	0	0	0	0	0	0	0	0	0	0	0	0	0	0	0	0	0	0	0	0
ENSORLG00000002014	273	280	223	310	259	326	327	235	413	426	334	369	256	174	331	483	382	376	380	550	479	264	240	271	307	198	426	256	199	238	465	487	517	433	387	597	424	265	243	288	186	271	178	303	260	285
ENSORLG00000002015	0	0	0	0	0	0	0	0	0	0	0	0	0	0	0	0	0	0	0	0	0	0	0	0	0	0	0	0	0	0	0	0	0	0	0	0	0	0	0	0	0	0	0	0	0	0
ENSORLG00000002016	91	64	84	75	62	54	57	61	88	100	87	124	59	74	92	97	139	145	120	122	150	77	63	105	64	72	94	64	64	77	134	120	157	119	120	163	117	75	53	83	38	81	41	82	76	69
ENSORLG00000002018	1	0	0	7	1	1	0	0	0	0	0	0	0	0	0	0	0	5	0	2	0	1	0	0	1	1	0	0	0	0	0	0	0	0	0	0	0	0	1	0	0	0	0	0	0	0
ENSORLG00000002019	1	1	0	0	0	0	0	1	1	1	0	0	0	0	0	0	0	0	0	1	1	1	0	0	0	1	0	0	0	1	2	0	1	0	1	0	0	0	1	1	0	0	0	1	0	0
ENSORLG00000002020	0	0	0	2	0	1	0	0	0	0	0	0	0	0	0	0	0	1	1	0	10	0	0	1	0	0	0	0	0	0	0	0	0	0	0	0	0	0	0	0	0	0	0	0	0	0
ENSORLG00000002021	94	97	98	151	81	79	71	64	113	155	113	195	73	84	110	191	206	224	168	178	232	105	103	125	98	105	111	102	92	82	185	207	192	199	143	218	215	97	94	90	82	113	70	98	96	84
ENSORLG00000002023	0	0	0	4	1	1	0	0	0	0	0	0	1	0	1	0	4	3	1	0	14	0	1	0	1	1	2	0	0	1	1	1	0	2	0	0	0	0	0	0	0	0	0	0	2	0
ENSORLG00000002024	0	0	0	0	0	0	0	0	0	0	0	0	0	0	0	0	0	0	0	0	0	0	0	0	0	0	0	0	0	0	0	0	0	0	0	0	0	0	0	0	0	0	0	0	0	0
ENSORLG00000002026	0	0	1	3	8	6	0	1	1	0	0	4	1	0	4	1	2	0	0	5	4	0	0	5	1	3	3	0	0	2	1	5	1	0	0	0	0	0	0	0	1	1	0	0	2	0
ENSORLG00000002027	0	0	0	0	0	0	0	0	0	0	0	0	0	0	0	0	0	0	0	0	0	0	0	0	0	0	0	0	0	0	0	0	0	0	0	0	0	0	0	0	0	0	0	0	0	0
ENSORLG00000002028	100	90	62	93	73	71	87	53	158	112	86	140	97	142	138	147	117	167	124	271	160	99	80	121	98	92	128	72	72	66	112	118	141	168	113	152	111	88	94	89	106	112	80	94	105	77
ENSORLG00000002030	16	13	21	20	13	10	13	4	12	29	26	30	18	11	17	22	22	18	24	24	23	15	19	10	12	10	16	19	12	15	26	20	36	24	20	27	28	24	13	20	15	16	9	8	18	15
ENSORLG00000002031	0	0	0	0	0	0	0	0	0	0	0	0	0	0	0	0	0	0	0	0	0	0	0	0	0	0	0	0	0	0	0	0	0	0	0	0	0	0	0	0	0	0	0	0	0	0
ENSORLG00000002032	39	37	44	53	38	58	34	35	65	68	31	96	52	75	83	79	69	76	49	83	62	42	40	68	59	59	94	38	60	40	59	83	76	96	74	87	60	60	37	55	45	70	52	58	55	60
ENSORLG00000002034	4	1	8	4	1	4	1	1	2	0	6	8	2	4	2	2	8	12	2	11	20	5	5	3	5	4	6	4	5	1	0	9	10	10	5	10	5	2	1	3	4	3	5	3	6	1
ENSORLG00000002035	0	0	0	0	0	0	0	0	0	0	0	0	0	0	0	0	0	0	0	0	0	0	0	0	0	0	0	0	0	0	0	0	0	0	0	0	0	0	0	0	0	0	0	0	0	0
ENSORLG00000002036	0	0	0	6	0	0	0	0	0	0	0	0	0	0	0	0	0	0	0	0	0	0	0	0	1	0	0	0	0	0	0	0	0	0	0	0	0	2	0	0	0	0	0	0	0	0
ENSORLG00000002037	0	0	0	0	0	0	0	0	0	0	0	0	0	0	0	0	0	0	0	0	0	0	0	0	0	0	0	0	0	0	0	0	0	0	0	0	0	0	0	0	0	0	0	0	0	0
ENSORLG00000002038	79	95	54	99	86	80	92	70	105	120	92	118	69	81	128	95	133	134	142	123	126	63	119	93	108	119	143	83	83	89	104	156	114	157	157	174	112	65	66	105	79	76	72	75	92	83
ENSORLG00000002039	477	836	510	1070	1980	1260	1411	2310	1341	1405	692	2152	868	1502	1305	3130	2230	2828	3140	3270	927	1743	1854	1398	2505	1179	2794	2531	1588	1962	2689	5690	3799	2883	3874	3553	3312	1672	1356	2169	2095	882	1653	2252	1860	742
ENSORLG00000002041	93	105	119	109	49	65	62	35	85	92	109	145	83	67	100	123	121	104	93	138	159	74	71	71	84	60	83	93	71	44	82	121	160	121	107	138	137	117	56	82	60	94	63	72	68	57
ENSORLG00000002042	0	0	0	6	0	0	0	0	0	0	0	0	1	1	0	0	0	0	2	0	0	0	0	0	0	0	0	0	0	0	2	0	0	0	0	0	0	0	1	0	0	0	1	0	0	0
ENSORLG00000002043	491	634	682	715	831	892	733	724	555	623	522	1181	404	540	556	996	941	825	1081	976	1033	718	651	729	645	739	619	604	521	570	738	968	1069	772	1043	886	1090	778	475	760	570	617	619	626	684	577
ENSORLG00000002044	0	0	1	0	0	0	0	0	0	0	0	0	0	0	0	0	0	0	0	0	0	0	0	0	0	0	0	0	0	0	0	0	0	0	0	0	0	0	0	0	0	0	0	0	0	0
ENSORLG00000002046	0	3	3	4	1	1	3	1	2	0	0	5	1	4	0	8	26	4	0	0	0	0	1	6	0	2	0	0	0	3	3	0	3	5	4	1	0	3	2	9	10	1	0	1	4	3
ENSORLG00000002047	1837	2410	2814	2730	2215	2280	2511	2196	1795	2170	1903	2504	2112	1748	2685	3591	3373	3119	3356	2512	3554	2319	2292	2436	2361	2280	2738	2263	2029	2238	2655	3616	4043	2901	3900	3475	3798	2464	1453	2645	2152	2045	2265	2506	3441	2597
ENSORLG00000002048	30	38	21	46	27	31	15	17	27	52	31	70	51	46	59	51	53	30	49	47	39	47	47	44	40	41	10	55	41	40	59	24	41	23	45	39	54	51	20	33	24	21	35	34	42	29
ENSORLG00000002049	0	0	2	3	1	2	2	0	0	0	0	0	0	0	0	2	0	3	1	0	1	0	1	0	0	0	0	0	0	0	0	0	3	0	0	0	0	0	0	0	0	0	0	0	0	0
ENSORLG00000002051	145	160	157	150	122	132	95	106	161	182	184	225	133	163	165	204	210	241	188	269	291	115	166	151	137	131	169	122	111	87	211	306	274	301	257	292	265	151	101	170	128	152	89	121	137	87
ENSORLG00000002052	27	34	45	57	40	31	21	27	62	53	55	73	39	50	37	70	60	83	43	67	74	43	37	48	35	61	59	43	42	36	66	71	126	68	54	65	67	35	30	26	35	48	26	50	47	34
ENSORLG00000002054	0	0	0	0	0	0	0	0	0	0	0	0	0	0	0	0	0	0	0	0	0	0	0	0	0	0	0	0	0	0	0	0	0	0	0	0	0	0	0	0	0	0	0	0	0	0
ENSORLG00000002055	123	89	66	43	44	52	43	37	37	69	40	99	48	62	62	132	119	89	46	49	214	40	58	41	50	30	68	45	28	43	49	50	84	95	95	91	130	58	30	57	50	40	54	30	33	43
ENSORLG00000002056	79	60	42	79	61	71	53	57	98	70	58	167	85	90	105	63	89	85	91	127	104	107	104	124	88	162	179	53	63	90	66	87	84	192	76	150	62	77	67	77	101	90	55	68	118	62
ENSORLG00000002057	59	75	67	89	69	68	54	54	114	89	75	156	89	51	77	114	128	139	121	131	169	112	128	123	96	114	85	130	75	71	111	149	184	133	151	173	143	158	99	120	102	88	52	87	86	65
ENSORLG00000002060	284	188	195	257	143	139	203	120	319	250	210	264	165	201	187	279	303	257	316	343	428	117	173	176	307	169	203	113	122	151	240	390	303	334	392	453	347	135	147	180	117	107	186	176	178	114
ENSORLG00000002061	0	0	0	0	0	0	0	0	0	0	0	0	0	0	0	0	0	0	0	0	0	0	0	0	0	0	0	0	0	0	0	0	0	0	0	0	0	0	0	0	0	0	0	0	0	0
ENSORLG00000002062	0	0	1	0	0	0	0	0	0	0	0	1	0	0	0	0	0	0	0	0	0	0	0	1	0	0	1	1	0	0	1	0	3	0	0	0	0	0	0	2	0	0	2	0	0	1
ENSORLG00000002063	187	242	299	320	127	226	183	127	270	201	222	429	151	186	274	287	274	333	239	532	379	166	206	213	213	187	293	158	141	152	254	358	273	336	304	664	261	183	187	180	179	342	148	211	141	154
ENSORLG00000002065	245	150	143	232	155	224	199	152	333	311	203	397	255	357	435	348	312	344	398	512	353	223	235	299	332	206	412	233	205	205	337	538	441	470	352	462	381	244	240	265	269	399	171	283	228	253
ENSORLG00000002066	39	36	22	30	24	29	19	15	16	28	20	63	20	18	37	24	33	14	11	42	32	12	21	21	23	23	42	14	17	14	45	55	44	21	22	57	50	36	27	32	24	14	19	17	30	19
ENSORLG00000002067	0	0	0	1	0	2	0	1	1	0	0	0	0	0	2	0	5	2	0	0	2	0	0	0	0	0	1	0	0	0	0	0	0	0	0	0	0	0	0	3	0	0	2	0	0	0
ENSORLG00000002068	17	6	17	28	14	5	17	11	9	15	13	13	22	24	21	7	23	31	28	21	19	11	9	19	15	6	14	13	10	20	28	21	17	19	23	21	13	7	17	7	10	13	9	13	6	19
ENSORLG00000002069	0	0	0	0	0	0	0	0	0	0	0	0	0	0	0	0	0	0	0	0	0	0	0	0	0	0	0	0	0	0	0	0	0	0	0	0	0	0	0	0	0	0	0	0	0	0
ENSORLG00000002071	0	0	0	5	0	0	0	0	0	0	0	0	0	0	0	0	0	0	0	0	0	0	0	0	0	0	0	0	0	0	0	0	0	1	0	0	0	0	0	0	1	0	0	0	0	0
ENSORLG00000002072	624	592	475	647	357	370	410	417	766	919	862	749	435	489	710	840	900	880	719	841	936	481	533	577	608	499	584	527	396	409	934	970	922	770	1097	1158	1077	591	507	784	416	372	435	403	535	429
ENSORLG00000002073	211	183	168	175	133	160	119	139	244	228	184	241	151	149	207	326	300	242	266	376	304	152	198	160	182	151	213	189	176	171	331	328	355	328	315	344	391	225	189	182	171	215	143	122	189	161
ENSORLG00000002076	8	8	29	5	3	1	2	0	0	5	0	28	3	1	2	0	2	2	4	0	2	1	1	5	0	1	0	0	0	0	4	0	4	0	0	0	0	3	0	0	2	1	0	2	1	1
ENSORLG00000002077	74	49	64	52	8	22	23	17	36	50	96	61	30	10	27	37	38	50	17	42	62	11	12	14	22	19	11	18	23	22	39	39	39	45	24	42	20	25	14	13	10	13	11	21	17	21
ENSORLG00000002078	260	226	224	224	170	152	64	97	231	202	174	415	168	65	166	237	222	203	133	522	525	106	90	170	55	167	117	74	114	52	171	243	202	155	172	247	211	89	80	70	85	269	62	79	124	144
ENSORLG00000002080	268	232	202	273	197	229	167	160	294	317	254	398	254	267	339	353	274	315	300	414	366	262	267	282	297	222	298	213	210	209	282	304	354	340	343	492	316	216	234	205	168	290	157	176	212	170
ENSORLG00000002081	273	364	263	581	192	184	177	151	357	437	419	184	332	153	473	718	710	870	359	563	654	235	467	292	179	284	275	448	409	344	788	445	798	619	753	738	768	234	346	254	219	443	188	225	189	362
ENSORLG00000002083	1	0	0	4	0	0	1	0	0	0	0	0	0	0	1	0	0	0	0	0	0	0	0	0	0	0	0	0	0	0	1	0	0	0	0	0	0	0	0	0	0	0	0	0	1	0
ENSORLG00000002084	0	0	1	0	0	1	0	0	0	1	1	0	0	0	1	6	0	0	0	0	0	0	0	0	1	2	0	0	1	0	3	3	3	0	4	0	0	0	0	0	1	1	1	2	0	0
ENSORLG00000002085	21	15	21	27	16	42	20	12	11	40	24	55	11	23	29	19	29	12	36	12	27	6	19	11	13	15	3	29	10	11	51	26	38	18	22	31	33	34	15	30	11	11	5	8	66	26
ENSORLG00000002087	76	54	69	72	48	43	48	40	54	89	57	94	80	68	63	71	76	100	92	63	131	49	66	60	92	61	78	75	38	48	91	81	88	74	98	139	102	76	59	57	48	45	40	57	53	50
ENSORLG00000002088	0	0	0	3	0	0	0	0	0	0	0	0	0	0	0	0	0	3	0	0	0	0	0	0	0	1	2	0	0	0	0	0	0	7	0	0	5	0	0	0	0	0	0	0	0	0
ENSORLG00000002089	0	0	0	0	0	0	0	0	0	0	0	0	0	0	0	0	0	0	0	0	0	0	0	0	0	0	0	0	0	0	0	0	0	0	0	0	0	0	0	0	0	0	0	0	0	0
ENSORLG00000002091	318	270	262	372	267	210	301	298	242	464	292	354	285	213	284	386	408	513	490	334	514	274	288	290	325	239	296	262	232	240	571	329	546	353	640	548	553	347	181	362	230	243	215	224	266	259
ENSORLG00000002092	234	234	216	324	176	188	131	135	343	344	277	500	273	248	280	281	279	404	255	503	401	189	250	279	230	210	296	196	158	127	287	397	409	364	301	561	291	197	216	214	196	321	145	153	138	164
ENSORLG00000002095	105	169	225	207	143	123	129	119	160	107	128	200	144	145	155	146	149	244	187	257	203	107	113	121	79	102	186	115	76	130	189	211	244	170	186	364	183	97	130	103	91	127	108	181	84	126
ENSORLG00000002098	121	109	121	128	69	61	69	65	121	146	123	136	85	94	108	169	144	130	149	192	200	73	93	99	108	83	139	107	84	78	169	153	173	170	176	171	167	119	65	119	71	104	64	77	76	80
ENSORLG00000002099	508	526	590	588	385	452	358	315	605	593	471	915	413	404	461	702	772	614	829	1114	805	540	544	558	473	545	589	380	380	507	730	683	899	749	824	982	762	544	447	509	407	537	401	424	459	436
ENSORLG00000002100	70	51	66	70	54	45	39	41	38	83	47	39	55	40	46	157	63	130	85	83	123	60	47	63	62	55	85	43	67	56	130	54	131	79	152	123	208	75	48	89	66	37	44	35	30	75
ENSORLG00000002101	80	64	52	66	77	104	109	101	201	188	105	194	159	279	214	224	163	184	302	281	155	230	173	232	289	183	222	184	180	236	254	260	327	253	357	317	294	230	159	312	177	107	188	159	175	131
ENSORLG00000002103	11	5	9	1	1	1	3	3	33	29	27	44	46	32	6	4	4	1	6	15	27	3	4	4	0	1	0	4	3	1	0	0	10	4	7	3	1	1	7	1	0	2	1	0	0	2
ENSORLG00000002104	127	120	125	149	152	143	126	129	166	236	190	158	126	149	119	287	175	237	200	213	225	159	141	137	181	138	166	138	124	124	212	228	221	204	354	259	271	148	100	173	113	111	115	134	103	134
ENSORLG00000002107	0	0	0	2	0	0	0	0	0	0	0	0	0	0	0	0	0	0	0	0	0	0	0	1	1	0	1	1	1	0	0	0	0	0	0	0	0	1	0	2	0	0	0	0	0	0
ENSORLG00000002108	89	87	95	95	62	62	66	59	134	128	111	149	79	109	118	166	106	132	139	191	154	91	83	125	124	66	93	81	68	57	123	140	164	111	149	182	176	107	97	89	79	132	67	65	65	81
ENSORLG00000002109	49	61	66	76	22	44	27	17	74	36	43	76	58	46	84	63	52	94	51	115	104	51	30	42	26	44	41	39	27	29	79	52	46	48	46	170	76	34	41	25	32	35	25	34	17	24
ENSORLG00000002110	8	5	6	0	5	4	1	5	4	14	5	14	8	3	6	7	5	5	1	15	12	5	9	6	4	1	4	8	4	3	10	7	9	6	3	11	10	7	5	4	6	5	4	2	4	5
ENSORLG00000002111	0	0	0	0	0	0	0	0	0	0	0	0	0	0	0	0	0	0	0	0	0	0	0	0	0	1	0	0	0	0	0	0	0	0	0	0	0	0	0	0	0	0	0	0	0	0
ENSORLG00000002112	0	0	0	2	0	0	1	0	0	0	1	0	0	0	0	0	0	4	0	0	0	0	0	0	0	0	0	0	0	0	0	0	0	0	0	0	0	0	0	0	0	0	0	0	0	0
ENSORLG00000002115	0	0	0	1	0	0	0	0	1	0	0	0	0	0	0	0	0	0	0	0	0	0	1	2	0	0	0	3	0	0	2	0	0	0	0	0	0	0	0	1	0	0	2	0	0	1
ENSORLG00000002116	0	0	0	0	0	0	0	0	0	0	0	0	0	0	0	0	0	0	0	0	0	0	1	0	0	0	0	0	0	0	0	0	0	0	0	0	0	0	0	0	0	0	0	0	0	0
ENSORLG00000002117	87	78	103	113	56	92	34	51	105	133	148	259	103	124	106	126	134	185	106	179	204	106	145	83	65	65	140	79	93	86	177	164	132	220	146	216	140	107	81	87	108	124	58	72	89	69
ENSORLG00000002119	256	249	264	297	215	201	167	152	276	326	237	370	188	254	246	320	329	452	423	482	407	271	278	266	295	234	268	213	198	245	392	348	460	354	452	553	426	288	206	293	227	231	195	208	263	227
ENSORLG00000002121	3293	442	830	839	495	389	188	267	1379	1997	509	3455	629	550	393	572	790	338	415	336	1055	188	187	383	196	405	146	132	149	197	268	223	391	295	197	221	219	408	151	277	164	374	152	91	326	205
ENSORLG00000002122	36	45	58	53	138	102	127	124	70	68	80	100	55	79	155	142	151	116	161	99	134	98	110	45	115	91	191	40	99	109	104	174	172	144	156	153	149	102	36	121	99	90	101	159	173	135
ENSORLG00000002125	151	132	136	135	100	79	78	94	152	197	162	123	94	90	90	200	172	244	182	177	271	76	106	98	101	78	133	119	102	121	168	207	183	189	263	260	247	96	98	58	82	91	94	82	98	109
ENSORLG00000002126	1	0	0	1	0	1	0	0	0	2	0	0	0	0	0	0	2	0	0	0	0	0	0	0	0	0	0	0	0	0	0	0	0	4	0	0	0	0	0	0	0	0	0	0	0	0
ENSORLG00000002127	2	2	0	4	0	1	0	0	0	0	0	12	0	0	0	0	0	0	3	1	0	0	3	0	0	0	0	0	0	0	0	0	0	2	0	0	0	1	0	0	1	0	0	0	1	0
ENSORLG00000002128	40	25	34	50	45	56	26	37	121	56	82	97	46	40	57	163	71	52	72	219	92	127	38	85	48	44	106	43	81	68	49	99	119	118	67	64	92	53	66	51	82	138	22	66	56	48
ENSORLG00000002129	0	0	0	3	0	0	0	0	0	0	1	0	0	0	0	0	0	0	0	0	0	0	0	0	0	0	0	0	0	0	0	0	0	0	0	0	0	0	0	0	1	0	0	1	0	0
ENSORLG00000002130	69	74	63	100	70	81	55	48	101	93	102	152	91	75	124	123	105	119	126	179	152	78	101	93	103	85	111	64	60	45	119	160	151	135	127	200	132	77	79	71	97	84	68	91	87	59
ENSORLG00000002131	57	87	61	107	37	41	57	40	71	103	93	118	63	72	94	68	73	96	51	73	54	32	50	26	37	39	46	47	31	30	105	68	79	48	81	87	116	77	57	48	34	34	21	33	32	57
ENSORLG00000002135	6	6	5	4	13	17	13	13	8	14	23	11	1	4	10	8	14	8	8	11	13	15	6	8	15	6	18	4	17	12	7	14	10	14	31	3	19	9	0	12	7	5	21	17	11	6
ENSORLG00000002136	2	0	1	0	1	1	0	0	0	0	0	1	0	0	1	0	2	3	0	1	0	1	0	1	1	0	1	0	1	0	2	0	1	0	1	1	2	0	0	0	0	0	0	0	0	0
ENSORLG00000002138	6	4	5	8	5	7	3	4	4	4	2	10	5	5	8	16	11	5	2	11	4	6	5	6	6	6	8	6	3	7	4	8	10	5	2	4	15	9	11	3	7	14	2	8	3	5
ENSORLG00000002139	26	30	28	27	15	14	9	9	27	38	18	47	14	10	11	20	47	25	16	12	34	17	26	15	13	10	12	23	46	19	27	13	50	32	30	25	44	17	17	15	15	6	26	14	21	34
ENSORLG00000002140	24	39	33	55	22	17	22	19	37	33	55	50	36	61	41	49	35	43	54	61	55	32	54	35	48	43	32	33	28	13	64	65	77	38	61	76	74	30	22	47	19	24	28	41	31	23
ENSORLG00000002141	0	1	0	2	1	0	0	0	1	1	0	1	1	1	0	7	0	1	1	2	4	1	0	1	0	0	1	0	0	2	1	1	0	3	1	1	0	1	1	1	0	2	2	1	0	0
ENSORLG00000002143	0	0	0	0	0	0	0	0	0	0	0	0	1	0	0	0	0	0	0	0	0	0	0	0	0	0	0	0	0	0	0	0	0	0	0	0	0	0	0	0	0	0	0	0	0	0
ENSORLG00000002145	0	0	0	0	0	0	0	0	2	0	0	0	0	0	0	0	3	0	0	0	1	0	1	1	0	0	0	0	0	0	0	0	0	2	0	0	0	0	0	0	0	0	0	0	0	0
ENSORLG00000002146	473	360	305	491	308	246	128	288	354	517	348	320	506	187	456	807	617	931	645	570	833	657	675	668	282	709	351	565	673	450	894	289	711	795	615	334	709	525	251	476	471	538	263	247	386	426
ENSORLG00000002147	1	0	0	0	0	1	0	0	0	0	0	1	0	1	0	0	2	2	0	0	0	0	0	0	0	0	0	1	0	0	0	0	0	0	0	0	0	0	0	0	0	0	0	0	0	0
ENSORLG00000002148	990	992	813	1001	745	737	777	694	1003	964	1071	1070	1075	994	1203	1219	1143	837	1520	1476	1751	729	787	823	1009	535	917	619	643	846	1123	1488	1308	1319	1751	1887	1560	707	548	713	670	791	728	715	691	805
ENSORLG00000002149	152	128	91	126	100	95	126	110	128	197	157	189	121	92	102	173	265	185	184	251	222	139	142	130	167	132	161	116	92	112	187	173	203	258	274	241	180	159	76	167	112	103	114	91	158	109
ENSORLG00000002151	176	184	198	174	131	125	118	113	198	170	216	191	128	196	176	310	302	483	379	316	360	118	171	161	239	139	159	127	129	161	259	319	252	295	419	296	315	135	77	163	113	135	212	185	148	197
ENSORLG00000002153	100	120	108	127	89	112	98	92	148	136	137	168	138	90	159	184	181	133	147	242	176	146	140	132	128	142	146	136	110	110	194	195	236	178	164	274	167	156	114	128	118	144	80	99	109	87
ENSORLG00000002154	1213	1073	951	946	841	662	1035	832	1236	1082	1139	1179	856	581	702	1341	1155	1638	1110	1271	1354	532	588	659	741	424	840	560	584	587	1088	1343	1624	1635	1384	1768	1332	412	635	498	431	842	768	903	684	740
ENSORLG00000002156	457	464	423	481	392	448	357	320	390	539	412	526	482	324	431	836	671	637	635	554	830	551	684	526	568	592	478	465	445	455	601	725	994	680	804	751	840	597	240	613	500	551	429	425	533	434
ENSORLG00000002157	0	0	0	1	0	0	0	0	1	0	0	0	0	0	0	0	0	1	0	0	0	0	0	0	0	0	0	0	0	0	0	0	0	1	0	0	0	0	0	0	0	0	1	0	0	0
ENSORLG00000002158	35	31	42	27	28	21	21	20	34	35	39	46	47	40	48	56	67	55	32	23	38	26	32	30	38	27	34	28	29	11	45	38	43	53	38	44	41	36	32	36	19	23	18	25	28	40
ENSORLG00000002159	72	57	58	76	60	90	71	71	108	72	124	106	74	119	120	136	99	140	81	104	179	68	79	87	128	89	114	60	78	97	84	164	122	111	121	169	131	68	63	115	63	86	77	91	122	59
ENSORLG00000002160	0	0	0	0	0	0	0	0	0	0	0	0	0	0	0	0	0	0	0	0	0	0	0	0	0	0	0	0	0	0	0	0	0	0	0	0	0	0	0	0	0	0	0	0	0	0
ENSORLG00000002161	1	0	0	3	3	0	2	0	2	1	3	2	1	0	2	0	4	0	1	1	0	1	0	0	4	1	0	0	1	1	1	5	7	0	2	1	1	1	0	0	0	1	4	2	1	1
ENSORLG00000002162	0	0	0	0	0	0	0	0	0	0	0	0	0	0	0	0	0	0	0	0	0	0	0	0	0	0	0	0	0	0	0	0	0	0	0	0	0	0	0	0	0	0	0	0	0	0
ENSORLG00000002164	11	0	1	3	1	0	0	0	0	0	0	3	0	1	0	0	2	0	0	0	2	0	1	0	0	0	0	0	0	0	0	0	0	0	0	3	1	0	0	0	0	0	0	0	0	0
ENSORLG00000002165	0	0	0	3	0	0	1	1	0	0	0	0	0	0	1	2	4	1	0	0	0	0	0	0	0	0	0	1	0	0	0	0	0	1	1	0	0	0	0	0	1	0	1	0	0	1
ENSORLG00000002168	11	11	7	12	6	14	11	5	12	27	7	17	14	6	15	12	9	9	13	9	31	6	14	15	5	3	16	11	10	7	26	13	6	13	15	9	16	10	3	16	6	5	6	9	9	6
ENSORLG00000002170	205	168	131	171	130	140	145	124	240	272	203	238	190	195	162	245	259	238	259	269	284	146	190	193	250	152	188	137	125	159	230	217	235	221	331	316	271	161	112	155	169	158	163	157	160	123
ENSORLG00000002171	0	0	0	0	0	0	0	0	0	0	0	0	0	0	0	0	0	0	0	0	0	0	0	0	0	0	0	0	0	0	0	0	0	0	0	0	0	0	0	0	0	0	0	0	0	0
ENSORLG00000002172	58	63	62	63	58	53	48	41	45	81	39	103	34	22	57	45	70	81	37	43	100	28	55	37	36	43	32	50	30	24	82	75	85	68	106	98	88	55	26	39	49	39	28	33	59	46
ENSORLG00000002173	163	159	181	181	108	114	114	103	238	203	243	311	141	180	160	349	263	279	201	380	290	203	142	236	182	154	237	146	153	153	260	231	359	268	285	287	278	193	141	176	120	162	120	171	207	116
ENSORLG00000002175	0	0	0	7	0	0	0	0	0	0	0	0	0	0	1	0	0	0	0	0	0	0	0	0	0	0	0	0	0	0	0	0	0	0	0	0	0	0	0	0	0	0	0	0	0	0
ENSORLG00000002176	30	14	22	37	10	35	17	22	46	12	67	45	26	81	46	44	23	69	15	59	35	28	34	14	57	11	25	28	25	15	34	51	42	23	45	45	22	38	24	63	21	50	17	10	18	9
ENSORLG00000002177	0	1	0	5	0	0	1	3	1	5	7	0	1	1	0	3	1	0	2	0	3	0	1	0	3	0	1	0	0	0	3	2	1	3	2	0	1	0	0	1	0	0	2	0	1	0
ENSORLG00000002178	35	48	44	61	42	38	35	36	32	53	46	80	36	50	78	54	50	44	58	61	75	38	48	47	32	47	65	35	42	26	42	61	61	88	74	82	70	46	41	47	45	42	28	50	51	38
ENSORLG00000002179	0	2	0	1	1	1	0	0	0	3	0	3	1	1	0	1	3	2	0	0	0	0	2	0	1	1	3	1	0	0	0	0	1	2	0	0	0	2	0	0	1	0	1	0	1	0
ENSORLG00000002180	1	5	7	2	50	57	11	29	0	2	2	9	8	3	4	11	36	5	14	9	7	35	37	56	37	71	23	40	31	35	14	3	1	4	18	3	15	9	1	6	34	3	2	8	0	5
ENSORLG00000002183	236	228	191	263	222	217	144	189	163	227	181	364	248	205	240	261	271	386	244	240	265	271	228	296	243	339	207	273	246	239	239	281	360	293	279	209	312	386	118	298	231	127	123	160	245	201
ENSORLG00000002184	0	0	0	0	0	0	0	0	0	0	0	0	0	0	0	0	0	0	0	0	0	0	0	0	0	0	0	0	0	0	0	0	0	0	0	0	0	0	0	0	0	0	0	0	0	0
ENSORLG00000002188	47	39	37	44	36	54	55	33	58	60	49	71	43	35	53	100	75	52	71	86	78	47	30	39	44	42	56	32	39	22	82	85	72	46	93	126	92	59	54	61	44	35	27	31	49	35
ENSORLG00000002190	11	41	60	33	58	65	45	48	39	69	15	103	68	58	42	53	47	116	28	76	103	37	96	21	72	39	54	52	49	8	66	113	78	32	94	125	193	68	32	21	58	36	82	61	50	67
ENSORLG00000002191	108	103	126	148	95	84	138	88	130	138	103	164	134	95	148	119	128	207	121	177	130	88	87	113	112	87	119	124	81	76	169	120	165	112	128	274	140	113	104	122	73	96	79	96	92	99
ENSORLG00000002192	436	551	425	619	326	416	456	351	786	813	771	740	370	230	430	841	725	877	818	1078	1015	508	435	506	469	367	612	554	424	570	861	931	980	764	1074	1043	919	511	383	518	386	448	320	455	590	481
ENSORLG00000002194	1	48	24	51	30	4	22	17	3	44	64	1	76	19	25	1	68	38	49	0	45	100	145	37	5	55	35	66	51	72	16	31	156	23	74	61	109	113	52	61	28	21	11	14	25	53
ENSORLG00000002195	40	9	20	7	4	23	16	4	3	12	11	7	7	8	27	27	54	17	43	8	196	5	23	4	7	10	48	6	55	18	12	30	7	38	36	224	264	6	40	10	13	17	2	9	15	14
ENSORLG00000002196	85	108	97	114	79	83	74	89	107	165	136	190	100	127	126	180	162	141	162	139	170	136	101	143	145	107	112	110	102	94	165	189	171	209	230	171	201	151	94	128	99	82	84	106	118	88
ENSORLG00000002198	33	13	39	26	14	34	8	14	29	13	41	70	20	17	11	31	48	65	192	29	49	41	108	20	49	13	20	67	74	33	38	58	48	51	13	56	106	39	30	29	27	24	54	16	75	49
ENSORLG00000002199	238	240	265	235	226	296	278	253	297	355	291	440	218	185	227	453	419	297	342	307	342	206	194	240	257	228	294	236	214	236	362	307	378	304	416	353	426	273	146	282	151	157	203	215	293	267
ENSORLG00000002200	5	2	0	5	1	0	1	2	1	1	1	7	0	1	5	5	1	7	1	5	4	3	3	1	1	2	1	6	1	1	7	2	5	1	2	4	3	1	0	2	1	1	0	0	2	0
ENSORLG00000002201	346	311	287	371	225	263	273	209	389	398	346	532	323	384	442	429	436	446	474	623	512	305	322	339	346	303	367	256	287	283	474	444	514	411	431	564	454	412	311	334	305	342	225	264	320	262
ENSORLG00000002202	0	0	0	0	0	0	0	0	0	0	0	0	0	1	1	0	0	0	0	0	0	0	0	0	0	0	0	0	0	0	1	0	0	0	0	0	1	0	0	0	0	0	0	0	0	0
ENSORLG00000002203	81	72	48	53	111	73	56	69	111	191	143	210	134	337	204	172	200	266	171	124	134	113	122	189	298	147	189	173	112	102	226	143	169	147	171	104	167	181	77	200	135	72	155	93	163	103
ENSORLG00000002204	4	5	15	10	3	5	5	7	12	12	7	9	13	12	11	9	10	3	16	16	12	10	8	16	13	7	14	8	10	13	9	12	10	14	12	16	6	9	11	14	4	6	10	7	10	9
ENSORLG00000002205	0	0	0	0	0	0	0	0	0	0	0	0	0	0	0	0	0	0	0	0	0	0	0	0	0	0	0	0	0	0	0	0	0	0	0	0	0	0	0	0	0	0	0	0	0	0
ENSORLG00000002206	234	295	341	270	204	154	234	149	219	249	239	317	251	168	269	417	477	521	327	458	397	240	278	279	266	215	244	281	223	232	386	336	413	374	534	502	441	272	200	231	229	239	216	250	224	258
ENSORLG00000002207	511	599	590	409	599	509	497	352	648	637	536	603	324	173	396	709	901	815	722	580	989	291	410	404	893	723	496	323	367	450	461	1004	870	954	673	759	802	395	444	595	275	540	788	617	588	530
ENSORLG00000002208	0	0	0	0	0	0	0	0	0	0	0	0	2	2	2	0	0	0	0	0	1	0	0	0	0	0	0	0	0	0	0	0	0	0	0	0	0	1	0	0	0	0	0	0	0	0
ENSORLG00000002209	0	0	0	1	0	0	0	0	0	2	0	0	0	0	0	0	0	0	0	0	0	0	0	0	0	0	0	0	0	0	0	0	1	0	0	0	0	0	0	0	0	0	0	0	0	0
ENSORLG00000002210	111	132	104	195	79	78	114	84	114	138	167	225	112	60	134	110	197	237	204	278	199	100	129	65	80	43	157	85	90	100	230	162	163	219	132	312	142	141	114	129	91	86	72	118	124	103
ENSORLG00000002213	220	178	149	217	158	170	192	175	261	322	287	239	173	172	217	277	335	313	200	214	275	173	185	208	234	172	253	236	151	161	310	298	365	361	361	373	383	231	162	245	150	145	174	165	203	170
ENSORLG00000002214	2	0	3	13	6	7	6	6	0	2	0	0	8	1	8	5	5	33	11	4	8	7	11	5	5	1	3	5	10	3	9	1	11	4	7	12	7	16	1	6	4	2	1	2	12	10
ENSORLG00000002216	151	122	100	93	97	102	192	140	163	174	124	117	127	176	154	145	152	139	173	191	155	126	139	158	201	119	201	83	97	127	118	188	187	177	158	236	155	103	88	167	115	97	112	163	124	80
ENSORLG00000002217	339	310	288	318	257	272	188	190	421	448	387	474	254	269	336	606	465	427	365	455	499	278	342	290	388	305	296	277	312	270	410	507	549	455	598	473	444	305	242	316	249	286	271	275	308	272
ENSORLG00000002219	871	1023	818	966	948	1023	940	1003	1007	1199	1086	1351	999	831	1158	1755	1492	1871	1644	1657	1522	1139	1275	1094	1199	920	1275	1082	1016	1028	1420	1834	1875	1408	1708	1572	1815	1057	815	1092	916	926	870	1104	892	942
ENSORLG00000002220	61	51	42	76	34	42	41	31	83	119	88	96	61	105	104	122	62	126	123	79	81	68	68	85	147	49	103	64	31	65	91	141	90	83	176	111	130	53	62	87	61	42	98	63	47	54
ENSORLG00000002222	142	168	175	178	127	134	109	107	184	224	197	241	136	139	180	205	206	297	167	222	242	148	135	118	144	109	184	138	120	118	252	272	251	211	347	375	322	157	132	197	107	97	107	105	117	156
ENSORLG00000002225	259	298	243	330	167	200	208	196	375	433	279	452	236	241	289	418	532	700	430	505	447	291	319	361	347	224	363	239	225	250	518	446	411	484	551	492	422	323	193	269	219	206	262	280	222	205
ENSORLG00000002226	72232	95750	71318	65715	69486	58367	49310	64644	64746	52579	65159	90389	38914	54438	51355	117970	84062	93145	102838	100582	105901	47779	62274	63819	44010	60283	51751	39970	27731	48478	80737	73001	74788	80287	107463	83090	76343	59662	41652	61332	43492	50572	45796	39567	45416	48670
ENSORLG00000002227	2	0	1	0	0	0	0	0	2	1	2	1	1	0	0	0	5	1	3	2	6	1	2	4	0	2	1	1	2	0	6	0	2	2	1	5	1	0	0	0	0	0	0	0	0	0
ENSORLG00000002228	0	0	0	9	0	0	0	0	0	0	0	0	0	0	0	0	0	0	0	0	0	0	0	0	0	0	0	0	0	0	0	0	0	0	0	0	0	0	0	0	0	0	0	0	0	0
ENSORLG00000002231	57	35	45	65	11	17	14	4	12	8	28	30	15	3	3	31	39	12	33	14	70	6	25	12	7	18	9	14	30	9	11	5	15	21	22	18	23	30	7	16	12	10	22	14	8	24
ENSORLG00000002233	1	0	2	1	0	0	0	0	0	0	0	0	1	0	2	1	4	2	0	0	2	0	1	1	0	1	0	0	0	0	0	1	4	2	0	0	0	0	1	0	0	1	0	0	0	0
ENSORLG00000002234	62	57	59	61	46	61	23	33	100	89	55	120	53	69	98	148	110	61	65	218	129	90	60	69	48	45	51	52	73	63	84	110	112	85	61	139	113	60	60	37	43	128	42	38	38	30
ENSORLG00000002235	32	39	23	49	56	56	39	39	45	29	39	109	28	69	61	68	50	63	39	80	80	57	71	38	51	39	106	20	28	35	27	100	43	110	89	139	51	64	37	33	58	40	22	35	46	25
ENSORLG00000002237	476	309	289	346	239	253	342	240	506	494	486	533	461	449	573	612	476	754	650	606	631	312	382	401	400	237	442	354	270	282	646	589	707	594	634	610	645	338	308	374	279	336	266	243	267	279
ENSORLG00000002238	0	0	0	1	0	0	0	0	0	0	2	0	0	0	0	0	3	0	0	0	0	0	0	0	0	0	0	0	0	0	0	0	0	0	0	0	0	0	0	0	0	0	0	0	0	0
ENSORLG00000002241	2	5	1	5	10	4	13	10	21	3	7	34	5	15	8	10	8	0	1	7	2	16	3	51	11	57	6	3	3	4	6	3	9	16	5	5	7	41	9	89	14	6	2	2	41	3
ENSORLG00000002242	19	4	24	7	0	16	1	0	21	39	5	4	2	1	1	43	2	39	6	3	1	15	0	22	14	9	1	19	0	15	1	19	21	3	47	49	38	0	0	1	0	13	0	1	2	0
ENSORLG00000002243	0	2	0	2	0	0	0	1	0	2	0	1	1	0	1	3	11	1	0	0	0	1	3	1	2	3	0	0	1	2	0	0	3	3	1	3	0	4	0	4	0	0	0	1	2	0
ENSORLG00000002244	2	4	0	2	1	0	0	0	1	5	0	1	0	1	2	0	3	5	0	1	0	0	1	1	4	1	2	0	0	2	0	0	1	4	0	0	0	3	1	2	0	0	0	0	1	0
ENSORLG00000002245	117	97	62	80	70	76	32	41	111	100	79	168	51	70	121	149	118	103	144	254	106	68	73	104	46	45	81	56	67	69	138	141	156	104	88	134	163	79	58	73	40	96	34	42	56	41
ENSORLG00000002246	215	203	194	275	179	249	159	154	275	320	262	506	174	240	294	287	262	260	254	462	361	190	186	286	216	180	268	189	132	147	241	355	340	267	260	432	280	220	145	213	195	335	132	244	174	178
ENSORLG00000002247	9840	11067	7173	10111	12969	11903	11961	11921	11809	12030	10998	13351	12622	11570	13761	21186	16705	22341	23500	22620	19731	14987	19065	15101	17732	12752	22674	15623	12285	14187	25581	28184	28418	24697	25029	30021	29362	14554	12389	15094	14318	14076	11796	14467	9754	10713
ENSORLG00000002248	27	33	33	42	20	33	23	27	33	31	30	58	35	37	49	34	34	51	38	80	48	37	43	45	33	28	32	40	29	43	50	60	54	60	49	72	55	33	37	26	41	34	21	20	21	23
ENSORLG00000002249	18	6	4	20	3	6	1	2	12	9	6	21	7	3	0	11	25	2	4	31	24	9	9	9	9	7	6	17	9	9	18	16	7	25	7	22	11	16	8	15	5	8	5	1	8	11
ENSORLG00000002250	21	44	33	59	8	35	7	0	23	31	32	69	24	14	27	64	54	22	45	104	96	17	29	23	31	29	16	37	27	7	46	21	29	27	51	60	41	65	30	21	23	45	15	22	37	27
ENSORLG00000002251	56	32	35	60	29	21	27	24	63	45	41	63	41	34	45	61	46	52	47	74	72	28	39	30	30	31	41	30	24	34	86	48	72	81	41	111	53	25	38	23	20	37	29	27	19	24
ENSORLG00000002252	1	1	0	3	1	1	1	0	1	5	0	0	0	0	0	0	2	0	0	0	3	1	0	0	0	1	0	1	0	0	0	1	0	1	0	0	1	1	0	0	1	1	3	4	2	2
ENSORLG00000002253	57	6	56	4	2	51	2	5	62	68	7	6	2	17	4	103	8	105	7	5	1	48	2	64	41	38	8	51	1	66	17	123	122	12	127	90	116	4	0	1	1	74	1	5	4	11
ENSORLG00000002254	24	36	56	69	40	66	21	35	23	34	26	105	21	12	27	56	44	47	64	42	77	44	30	41	27	21	20	29	34	34	49	56	48	66	50	46	56	29	26	29	24	20	14	18	23	20
ENSORLG00000002255	0	0	0	0	0	0	0	0	0	0	0	0	0	0	0	0	0	0	0	0	0	2	0	0	0	0	0	0	0	1	0	0	1	0	2	0	0	0	0	1	0	0	0	0	0	0
ENSORLG00000002256	230	182	127	160	203	269	267	208	368	263	334	306	282	449	379	429	332	374	453	624	463	263	249	315	304	199	498	167	265	226	329	494	435	604	393	524	424	234	269	210	268	354	215	250	261	240
ENSORLG00000002257	0	0	0	0	0	0	0	0	0	0	0	0	0	0	1	0	0	1	0	0	0	1	0	0	0	0	0	0	0	0	0	0	0	0	0	0	4	0	0	1	0	0	0	0	0	0
ENSORLG00000002258	0	0	0	2	1	1	1	0	1	0	0	0	0	0	2	0	1	0	0	0	1	0	0	0	2	1	1	2	0	4	1	0	0	0	0	0	1	0	1	0	1	0	0	2	1	0
ENSORLG00000002261	29	37	37	39	15	20	18	21	20	22	23	45	27	31	40	17	42	58	27	54	36	34	31	40	22	35	22	30	20	20	45	38	34	40	29	62	30	42	25	33	17	29	16	28	22	15
ENSORLG00000002262	0	0	0	4	0	0	0	0	0	0	0	0	0	0	0	0	0	0	0	0	0	0	0	0	0	0	0	0	0	0	0	0	0	0	0	0	2	0	0	0	0	0	0	0	0	0
ENSORLG00000002265	309	264	315	308	246	236	245	201	349	299	357	346	271	292	343	343	436	281	353	421	500	247	274	269	256	286	298	241	208	274	322	427	376	381	413	540	415	265	196	281	211	295	324	357	296	234
ENSORLG00000002267	0	0	0	0	0	0	0	0	0	0	0	0	0	0	0	0	0	0	0	0	0	0	0	0	0	0	0	0	0	0	0	0	0	0	0	0	0	0	0	0	0	0	1	0	0	0
ENSORLG00000002268	45	47	40	53	30	27	51	25	29	41	25	49	50	27	45	45	47	72	37	38	31	20	38	43	21	22	47	42	39	29	73	38	69	56	44	84	70	42	26	29	25	27	16	18	19	42
ENSORLG00000002269	134	94	121	156	95	104	120	105	146	141	150	172	131	151	173	163	174	147	163	221	228	115	158	165	144	131	165	127	83	105	142	182	186	175	188	226	171	149	113	131	113	138	90	105	115	98
ENSORLG00000002270	16	3	16	14	19	20	22	31	100	113	74	51	51	78	90	154	115	63	121	93	19	65	83	95	105	82	74	68	83	76	179	97	145	190	106	90	143	78	81	61	53	29	44	28	32	60
ENSORLG00000002272	250	202	212	221	135	145	277	197	468	287	318	293	228	300	345	277	374	399	410	374	322	230	184	276	339	233	326	173	155	262	291	377	298	424	396	579	313	216	204	296	168	237	196	201	276	207
ENSORLG00000002273	5	1	5	12	0	5	6	6	10	13	1	0	5	1	4	3	10	5	2	4	3	3	3	1	2	0	4	9	7	3	12	9	8	6	6	3	5	4	3	6	6	1	5	4	7	0
ENSORLG00000002274	78	46	86	107	57	59	49	70	126	80	82	153	39	31	81	171	165	95	142	185	182	91	173	96	198	97	109	118	119	107	116	119	200	136	221	169	268	180	71	152	120	90	174	61	153	120
ENSORLG00000002275	0	0	0	0	1	0	0	0	0	0	0	1	0	0	1	2	0	4	0	1	1	0	0	0	1	0	0	1	1	0	1	0	0	3	0	0	0	0	0	0	2	1	0	0	0	0
ENSORLG00000002276	106	109	102	154	91	107	98	69	134	168	120	182	102	77	107	150	114	152	100	216	197	82	120	106	87	84	116	79	95	77	146	156	163	137	131	212	160	113	85	97	113	114	56	78	118	82
ENSORLG00000002277	2	0	1	3	0	0	0	0	0	0	0	0	0	0	2	0	2	0	0	5	0	0	0	0	1	2	0	1	1	0	0	1	3	2	0	0	0	3	0	0	0	0	0	0	0	1
ENSORLG00000002279	0	0	0	3	0	0	0	0	0	0	0	0	0	0	0	0	0	0	0	0	0	0	0	0	1	0	0	0	0	0	0	0	0	0	0	0	0	1	0	0	0	0	0	0	1	0
ENSORLG00000002280	49	39	31	53	33	47	24	22	41	55	58	62	52	56	63	67	76	85	99	81	44	50	57	54	102	59	58	51	33	41	106	69	112	81	74	85	98	63	33	50	27	38	36	44	33	30
ENSORLG00000002282	98	84	73	117	119	113	110	114	43	147	130	109	95	114	147	114	171	195	111	136	186	122	127	113	76	119	159	126	74	78	155	227	215	156	258	267	214	152	105	109	129	132	69	70	117	122
ENSORLG00000002284	46	64	40	53	31	38	22	30	36	75	56	105	52	11	30	63	84	70	43	102	96	28	44	41	32	31	39	34	56	27	96	94	85	57	88	61	78	57	28	33	33	34	13	33	42	33
ENSORLG00000002285	151	123	109	171	94	105	93	86	196	142	115	281	141	144	159	148	155	139	136	288	188	77	105	149	115	80	97	81	70	59	160	192	124	121	94	253	130	146	128	84	90	137	73	101	75	71
ENSORLG00000002286	0	0	0	1	0	0	0	0	0	0	0	1	0	0	0	0	0	0	0	0	0	1	0	0	0	0	0	0	0	0	0	0	2	0	0	0	0	0	0	0	0	0	1	0	0	0
ENSORLG00000002287	1068	1112	851	799	1580	1418	1545	1551	1361	1293	1011	1308	1243	1009	1175	2334	1666	2497	2206	1485	1728	870	1289	886	2015	1151	2119	1707	1520	1307	2503	3152	3705	3555	3538	2263	2794	1702	1799	1526	1104	822	1430	1755	1266	1141
ENSORLG00000002289	28	3	10	12	1	9	0	2	17	40	10	11	2	25	2	131	17	66	24	11	12	19	7	27	54	25	5	66	14	20	17	74	36	5	143	48	60	6	3	3	2	11	4	0	10	8
ENSORLG00000002291	0	0	0	0	0	0	1	0	0	0	0	0	0	0	0	0	0	0	1	0	0	0	0	0	0	0	3	0	0	0	0	0	0	0	0	0	0	0	0	0	0	0	1	0	0	0
ENSORLG00000002292	0	0	1	0	0	0	0	0	0	0	0	0	0	0	0	0	1	0	0	2	7	0	0	0	0	0	0	0	0	0	0	0	1	0	2	1	0	1	0	0	0	0	0	0	0	2
ENSORLG00000002293	60	68	72	96	52	60	55	53	111	120	74	100	108	102	111	165	104	140	127	104	122	81	83	98	99	78	87	80	73	54	132	130	144	127	137	124	126	93	58	98	68	73	48	90	83	80
ENSORLG00000002295	0	0	0	5	0	0	0	0	0	0	0	0	0	0	0	0	0	0	0	0	0	1	1	0	0	0	0	0	0	0	0	0	0	0	0	0	0	0	0	0	0	0	0	0	0	0
ENSORLG00000002296	321	313	296	371	244	265	249	184	399	458	344	684	266	392	363	430	498	656	351	822	709	226	326	276	213	236	445	202	218	212	453	507	449	620	503	702	376	258	213	232	238	468	223	300	273	240
ENSORLG00000002297	0	0	0	0	0	0	0	1	0	1	4	0	0	0	0	1	0	0	0	0	0	0	0	0	0	0	0	0	1	0	0	0	0	0	2	0	0	0	0	0	0	0	0	0	0	0
ENSORLG00000002298	7	0	0	0	0	0	0	0	1	1	0	0	0	1	0	9	0	12	1	0	0	3	1	6	0	3	1	1	0	4	3	8	7	0	6	8	4	0	0	1	0	4	0	0	0	0
ENSORLG00000002299	79	73	51	78	32	33	54	51	107	121	101	91	77	79	90	124	107	193	160	121	103	57	77	81	152	81	87	93	72	78	160	138	123	145	195	236	171	74	68	112	67	26	82	112	59	66
ENSORLG00000002300	626	675	734	882	571	583	460	418	856	756	524	1035	425	441	544	1166	884	1369	994	1508	1216	495	721	652	704	504	666	662	473	357	1005	1435	1243	988	1485	1284	1185	672	568	508	488	760	566	623	518	574
ENSORLG00000002301	3	1	2	1	0	1	1	0	1	2	2	4	0	0	0	4	12	6	0	2	1	0	0	0	5	3	1	1	0	0	5	2	0	4	7	6	1	2	0	1	2	0	2	1	2	1
ENSORLG00000002302	4	2	5	4	4	4	3	2	1	8	3	4	3	5	8	10	6	5	6	1	8	6	1	6	2	2	3	7	0	3	8	2	16	3	8	6	3	1	4	5	1	2	5	5	4	3
ENSORLG00000002305	96	55	67	75	52	75	52	55	79	103	116	132	122	129	143	90	115	113	149	119	111	74	77	83	116	68	96	75	74	67	152	128	127	109	139	202	118	68	86	77	48	58	72	67	81	61
ENSORLG00000002306	1	2	3	8	5	5	0	0	1	3	3	3	0	2	1	4	7	4	3	0	4	1	0	2	1	2	2	2	2	4	3	0	8	0	1	1	0	5	0	2	0	2	2	0	2	3
ENSORLG00000002307	21	26	27	30	21	34	29	31	37	46	36	50	28	30	40	42	35	32	14	36	30	28	24	39	31	23	51	27	24	24	36	50	56	19	53	40	49	24	30	34	33	33	27	29	16	28
ENSORLG00000002308	69	56	75	85	47	50	69	42	87	82	76	104	66	80	59	99	100	88	110	90	118	78	74	74	89	43	73	67	74	51	104	91	170	100	96	141	136	72	61	94	60	51	44	64	109	62
ENSORLG00000002312	0	0	0	9	0	0	0	0	0	0	0	0	1	2	1	0	0	0	0	1	0	0	1	1	0	0	0	0	0	0	0	0	1	1	0	0	0	0	0	0	0	0	0	0	0	0
ENSORLG00000002313	0	0	0	2	1	0	0	0	1	0	0	0	0	0	0	0	9	1	0	0	2	6	2	2	9	1	0	1	1	4	1	0	0	0	0	0	0	6	0	5	0	0	0	2	2	0
ENSORLG00000002315	1	0	0	0	0	1	0	0	0	0	0	0	0	3	1	0	0	0	0	0	0	0	0	0	1	0	3	0	0	0	0	0	1	1	2	0	4	0	1	0	1	0	0	0	0	0
ENSORLG00000002316	0	0	0	2	0	0	0	0	1	1	0	0	0	0	0	0	1	0	0	0	1	0	0	0	0	0	0	0	0	0	0	0	0	0	0	0	0	0	0	0	0	0	0	0	0	0
ENSORLG00000002317	9	8	13	15	6	6	10	3	14	13	12	15	7	8	6	8	21	13	23	4	23	3	21	11	6	14	12	16	29	10	9	8	18	19	7	15	40	7	8	12	4	3	11	9	13	16
ENSORLG00000002318	662	1381	236	678	649	491	375	384	306	764	729	146	372	216	1234	748	290	1216	517	450	351	168	804	256	913	361	1169	384	437	174	467	1413	1395	3234	435	1592	1363	337	890	422	1028	1910	704	309	116	550
ENSORLG00000002319	45	58	34	57	36	63	49	37	42	82	43	75	38	27	71	71	61	63	49	84	71	60	53	49	47	56	68	38	43	43	88	99	93	52	65	104	58	60	34	69	51	60	25	47	48	51
ENSORLG00000002320	0	0	0	1	0	0	0	0	0	0	0	0	0	1	0	0	0	0	0	0	0	0	0	0	0	0	0	0	0	0	0	0	0	0	0	0	0	0	0	0	0	0	0	0	0	0
ENSORLG00000002321	85	66	87	131	75	68	52	44	110	142	154	137	81	32	60	189	197	91	110	97	210	120	94	79	116	120	90	85	69	84	123	95	154	138	143	124	129	129	63	102	94	51	44	36	110	110
ENSORLG00000002322	30	28	49	61	16	31	38	33	24	34	37	75	26	24	49	50	51	71	48	71	67	57	41	33	60	30	48	34	33	39	42	59	51	44	68	57	70	47	36	48	23	29	29	44	45	28
ENSORLG00000002323	0	0	0	0	0	0	0	0	0	0	0	0	0	0	0	2	0	0	0	0	0	0	0	0	0	0	0	0	0	1	0	0	0	0	0	0	0	0	0	0	0	0	0	0	0	0
ENSORLG00000002324	130	130	143	173	131	143	178	132	171	228	180	184	144	175	164	228	250	241	201	208	226	139	189	158	197	149	198	162	155	132	261	295	339	271	322	272	328	198	135	217	156	93	122	112	164	136
ENSORLG00000002325	68	54	72	68	46	98	23	35	54	61	30	141	50	22	50	149	123	72	61	186	154	56	68	50	29	56	50	68	69	56	103	89	102	109	119	114	100	73	45	49	69	94	25	60	38	47
ENSORLG00000002328	315	317	335	369	252	272	230	243	362	402	340	488	275	292	356	548	486	497	545	758	644	299	288	346	319	241	378	301	257	242	470	548	574	426	511	698	559	337	239	319	259	418	242	317	327	258
ENSORLG00000002329	0	0	0	0	0	0	0	0	0	0	0	0	0	0	0	0	0	0	0	0	0	0	0	0	0	0	0	0	0	0	0	0	0	0	0	0	0	0	0	0	0	0	0	0	0	0
ENSORLG00000002330	0	0	0	0	0	0	0	0	0	0	0	1	0	0	0	0	3	0	0	0	0	0	0	0	0	0	0	0	0	0	0	0	0	0	0	0	0	0	0	0	0	0	0	0	0	0
ENSORLG00000002331	24	32	34	41	21	24	28	12	27	39	21	32	25	16	32	44	41	24	29	39	37	19	16	19	22	16	26	20	12	17	38	42	28	29	41	48	29	15	16	27	15	22	15	35	20	22
ENSORLG00000002332	0	0	0	0	0	0	0	0	0	0	0	0	0	0	0	0	0	0	0	0	0	0	0	0	0	0	0	0	0	0	0	0	0	0	0	0	0	0	0	0	0	0	0	0	0	0
ENSORLG00000002333	47	40	54	51	31	29	26	23	32	44	48	74	54	27	37	71	79	55	63	83	80	32	47	46	47	44	42	44	19	32	58	46	41	36	58	81	55	62	22	30	26	43	21	24	16	29
ENSORLG00000002334	8	4	25	7	3	5	7	2	2	5	6	17	10	0	1	4	19	3	0	7	10	3	8	10	4	3	4	12	12	8	5	3	10	4	3	4	19	12	6	10	5	3	8	5	5	4
ENSORLG00000002335	27	25	36	37	24	14	17	22	43	32	58	43	54	93	65	47	56	74	34	50	42	17	14	38	28	19	48	31	20	19	69	75	41	59	21	68	44	31	51	27	20	27	13	29	11	32
ENSORLG00000002336	0	0	1	2	2	0	0	0	0	0	0	0	0	0	1	0	0	1	1	0	0	1	2	0	0	0	0	0	0	0	0	0	0	0	0	0	1	2	0	0	0	0	4	0	0	0
ENSORLG00000002337	34	46	21	37	65	43	77	60	37	54	55	66	42	24	25	86	59	71	47	69	74	19	16	22	31	22	47	74	70	19	83	139	57	113	50	71	78	12	11	19	22	52	41	29	20	62
ENSORLG00000002338	84	79	55	65	58	41	53	48	70	98	78	54	78	45	69	67	88	124	99	60	59	51	45	63	103	47	39	67	46	86	151	91	136	92	118	62	99	36	48	64	35	39	62	51	69	61
ENSORLG00000002339	0	0	0	0	0	0	0	0	0	0	0	0	0	0	0	0	0	0	0	0	0	0	0	0	0	0	0	0	0	0	0	0	0	0	0	0	0	0	0	0	0	0	0	0	0	0
ENSORLG00000002341	0	0	1	3	0	0	0	0	0	0	1	0	0	0	0	0	0	0	0	0	3	0	0	0	0	0	0	0	0	0	0	0	0	0	0	0	0	0	0	0	0	0	1	0	0	0
ENSORLG00000002342	1	0	0	0	0	2	0	0	0	1	1	1	0	1	2	8	0	4	4	3	0	0	0	1	4	0	0	3	0	0	6	0	0	4	1	0	0	0	1	1	0	3	1	2	0	0
ENSORLG00000002343	117	99	95	102	71	76	81	83	117	129	110	133	76	87	129	136	149	180	150	168	221	113	102	120	110	110	110	102	94	104	140	218	197	181	189	187	168	101	85	116	86	81	104	90	137	83
ENSORLG00000002345	42	63	81	87	33	23	57	30	74	63	32	94	45	56	71	58	110	144	44	100	86	37	39	49	36	37	69	49	34	37	116	62	102	61	66	144	60	61	54	37	52	80	34	38	38	58
ENSORLG00000002346	0	0	0	3	0	0	0	0	0	0	0	0	0	0	0	0	1	0	0	0	0	0	0	0	0	0	0	0	0	0	0	0	0	0	0	0	0	0	0	0	0	0	0	0	0	0
ENSORLG00000002348	351	325	302	410	256	314	262	235	511	504	375	536	367	443	426	680	454	481	554	846	623	415	421	524	465	387	449	319	341	313	619	597	620	543	454	636	571	468	363	434	355	468	263	304	361	255
ENSORLG00000002349	70	78	18	10	3	0	3	10	6	20	8	4	3	3	0	23	29	9	37	119	17	7	12	2	2	5	7	1	7	5	38	20	12	3	7	29	8	2	0	0	0	18	1	4	1	5
ENSORLG00000002350	25	24	43	39	18	19	30	24	16	24	30	29	31	27	54	20	37	38	42	41	38	19	24	34	24	13	31	21	18	16	54	52	34	27	27	72	42	19	25	20	17	17	18	31	24	22
ENSORLG00000002351	108	115	117	134	121	90	116	119	119	125	121	167	145	126	172	131	145	105	100	148	130	86	114	118	98	101	133	115	100	86	164	126	168	127	136	182	143	119	92	110	85	103	55	124	120	76
ENSORLG00000002353	83	84	72	118	84	52	61	69	104	122	104	114	73	109	99	133	121	167	134	170	122	71	82	102	93	83	71	99	67	73	164	155	150	102	151	174	139	102	70	117	62	72	54	66	104	75
ENSORLG00000002354	0	0	0	0	1	0	0	0	0	0	0	0	0	0	0	0	0	0	0	0	0	0	0	0	0	0	0	0	0	0	0	0	0	0	0	0	0	0	0	0	0	0	0	0	0	0
ENSORLG00000002355	13	3	10	18	5	7	8	7	12	8	18	29	4	8	9	20	19	11	14	12	27	7	7	12	12	8	10	10	10	7	18	8	22	21	19	19	9	8	8	11	11	8	6	15	8	7
ENSORLG00000002356	43	39	52	78	27	38	28	20	41	54	68	78	56	43	85	50	46	51	24	79	78	42	45	50	33	35	43	19	38	27	66	63	78	37	39	88	30	49	41	26	27	55	15	24	32	32
ENSORLG00000002357	56	62	48	55	32	52	40	62	55	64	76	86	61	43	72	113	120	118	81	102	84	64	78	72	72	46	110	97	48	64	123	90	92	108	100	102	103	65	56	78	50	40	49	49	63	53
ENSORLG00000002359	44	57	56	64	74	75	59	58	85	73	90	78	60	40	71	112	100	151	177	150	177	82	48	56	96	75	64	68	73	56	87	147	145	130	225	197	267	93	68	100	68	62	57	45	77	61
ENSORLG00000002360	0	0	0	0	0	0	0	0	0	1	0	0	1	0	0	0	0	0	0	0	1	0	0	0	0	0	0	0	0	0	0	0	2	0	0	0	0	0	0	0	0	0	0	0	2	0
ENSORLG00000002361	0	0	0	0	0	0	0	0	0	0	0	0	0	0	0	0	0	0	0	0	0	0	0	0	0	0	0	0	0	0	0	0	0	0	0	0	0	0	0	0	0	0	0	0	0	0
ENSORLG00000002363	84	90	94	120	63	74	94	58	77	92	86	145	100	108	146	76	74	122	77	148	131	58	73	85	89	63	116	78	54	61	130	136	125	108	129	187	105	94	74	67	51	104	47	65	53	65
ENSORLG00000002364	45457	47207	35863	44745	39564	39830	40856	42446	49714	48190	56461	61692	44178	55424	58288	84563	72174	70339	104590	98587	92454	48153	68029	47132	55887	45704	70922	45637	47815	51342	95666	95901	89629	91986	105803	101854	110464	54313	52381	48150	51620	45209	51502	55051	47714	54489
ENSORLG00000002365	143	144	97	169	66	107	67	82	148	154	176	243	98	111	132	277	141	317	214	394	226	162	144	202	138	114	183	144	111	118	180	265	224	253	190	214	147	169	106	133	136	242	96	109	154	110
ENSORLG00000002367	62	56	61	73	40	42	44	43	52	53	72	101	47	55	77	69	81	79	102	114	112	52	60	62	71	45	86	61	40	48	60	99	71	93	94	144	90	53	40	62	53	45	45	48	47	35
ENSORLG00000002368	4	1	0	4	2	1	0	1	4	0	1	3	2	23	0	3	19	1	0	2	5	0	3	4	3	0	0	1	1	2	3	4	2	0	0	0	1	5	0	4	1	0	2	0	2	1
ENSORLG00000002369	0	0	0	0	0	0	0	0	0	0	0	0	0	0	0	0	0	0	0	0	0	0	0	0	0	0	0	0	0	0	0	0	0	0	0	0	0	0	0	0	0	0	0	0	0	0
ENSORLG00000002370	118	92	65	91	56	64	65	58	158	195	153	119	68	79	107	150	168	171	135	129	116	75	74	90	95	67	82	86	60	48	161	129	152	156	183	173	177	94	81	69	46	67	96	72	103	75
ENSORLG00000002371	674	842	868	1008	745	681	923	602	543	538	667	554	638	593	851	1021	1068	1358	1013	1230	1243	739	686	694	703	649	934	639	506	704	1241	1160	1117	937	1363	1627	1306	568	606	721	563	643	659	804	577	731
ENSORLG00000002372	537	540	399	515	529	374	543	483	371	617	415	455	439	244	371	768	720	589	546	646	857	116	263	131	239	150	310	280	333	259	552	712	546	474	441	758	530	62	343	116	257	354	306	371	101	537
ENSORLG00000002373	0	0	0	0	0	0	0	0	0	0	0	0	0	0	0	0	0	0	0	0	0	0	0	0	0	0	0	0	0	0	0	0	0	0	0	0	0	0	0	0	0	0	0	0	0	0
ENSORLG00000002374	1485	1804	1546	1682	1323	1460	1107	1147	1236	1852	1406	1872	1301	989	1316	1966	1979	1652	1899	1769	2610	1145	1545	1424	1151	1366	1224	1217	1345	1159	1677	1519	1874	1549	1816	2276	1696	1426	851	1002	1064	1409	843	1068	1270	1327
ENSORLG00000002376	1	0	4	4	0	0	5	1	4	1	0	6	1	1	2	1	6	4	16	1	4	1	3	2	2	6	4	4	4	5	7	0	2	0	3	9	1	7	3	11	2	1	0	0	3	3
ENSORLG00000002377	26	33	23	20	18	22	22	20	22	16	34	26	37	64	43	36	35	49	41	37	43	8	30	22	26	15	33	26	16	9	42	47	38	33	21	67	44	21	46	24	20	22	16	33	18	17
ENSORLG00000002380	224	192	163	187	131	152	126	137	254	250	245	324	155	366	240	292	313	485	307	466	351	232	253	269	259	250	305	183	177	169	391	330	406	305	441	497	331	229	188	274	189	174	180	191	281	161
ENSORLG00000002381	66	67	53	71	44	44	38	39	85	74	98	101	63	77	86	138	104	120	159	175	166	56	66	87	81	50	130	60	49	59	81	131	116	158	129	137	114	55	62	68	83	72	61	63	75	72
ENSORLG00000002383	1	1	4	2	0	0	0	0	0	0	2	3	4	1	3	5	4	1	0	0	3	1	1	0	1	0	1	0	4	0	0	0	0	1	1	0	0	2	0	0	0	0	0	0	1	0
ENSORLG00000002384	88	61	73	84	45	29	39	29	145	119	121	14	72	46	81	144	84	119	85	95	35	70	17	29	81	46	23	86	83	64	176	98	206	50	125	69	167	104	54	152	60	26	45	28	54	54
ENSORLG00000002385	1	0	6	5	0	0	0	0	1	0	1	1	0	0	1	0	3	5	0	0	4	0	0	1	0	0	0	0	0	0	7	3	0	0	0	0	5	2	0	0	0	0	0	1	0	0
ENSORLG00000002386	5	3	12	16	2	5	2	2	7	5	9	7	3	3	2	5	19	4	5	16	12	13	10	6	7	3	9	12	10	3	7	10	8	21	10	7	15	7	7	0	9	4	11	3	2	12
ENSORLG00000002387	0	0	0	0	0	0	0	0	0	0	0	0	1	0	0	0	0	0	0	0	0	0	0	0	0	0	0	1	1	0	0	0	0	0	0	0	0	0	0	0	0	0	0	0	0	0
ENSORLG00000002389	1635	1379	1315	1505	691	538	956	881	2872	2124	2038	921	1559	2901	1882	1397	2002	2509	3922	1817	1605	1268	1536	1659	3344	1433	1493	1386	1008	1309	2663	2198	1715	1781	2568	2533	2331	1325	1762	2348	946	549	1450	1032	1281	987
ENSORLG00000002390	19	25	42	52	16	8	25	18	35	44	12	23	28	13	34	29	39	53	15	62	35	10	14	33	12	9	20	13	14	16	42	45	19	24	39	99	30	19	25	16	9	18	16	20	13	10
ENSORLG00000002392	0	1	0	0	0	0	0	0	3	0	3	0	0	0	1	0	5	0	1	4	0	0	0	0	0	0	0	0	0	0	0	0	0	0	1	1	0	0	0	0	0	1	0	0	0	0
ENSORLG00000002393	1031	1113	892	1135	981	1111	880	847	1341	1287	1183	1689	1011	1006	1329	2120	2025	1441	1733	1470	2004	1432	1332	1186	1305	1416	1234	956	873	1102	1721	1870	2058	1709	2120	1753	2176	1987	802	1540	1001	839	979	879	1498	729
ENSORLG00000002394	0	0	0	0	0	0	0	0	0	0	0	0	0	0	0	0	0	0	0	0	0	0	0	0	0	0	0	0	0	0	0	0	0	0	0	0	0	0	0	0	0	0	0	0	0	0
ENSORLG00000002395	208	252	197	295	182	207	172	196	313	302	312	394	295	225	352	395	367	424	362	444	510	287	296	316	349	236	316	242	210	231	400	435	495	395	453	543	518	252	259	330	220	287	208	245	258	195
ENSORLG00000002396	0	0	0	0	0	0	0	0	0	0	0	0	0	0	0	0	0	0	0	0	0	0	0	0	0	0	0	0	0	0	0	0	0	0	0	0	0	0	0	0	0	0	0	0	0	0
ENSORLG00000002398	7	3	6	17	8	6	6	5	3	6	3	3	5	2	8	12	10	3	10	4	8	13	7	6	4	13	4	6	9	9	12	12	10	6	5	10	5	5	6	13	1	5	3	4	9	4
ENSORLG00000002399	0	0	0	0	0	0	0	0	0	0	0	0	0	0	1	0	1	0	0	0	0	0	1	0	0	0	0	0	0	0	1	0	1	0	0	0	0	0	0	0	0	0	0	0	0	0
ENSORLG00000002400	1513	1707	1492	1892	1301	1070	1111	1016	1368	1588	1557	1930	1058	904	1560	2265	2141	2740	2156	3138	3204	1405	1389	1289	1245	1274	1384	1152	908	1300	2143	3467	2503	1846	3799	3351	2841	1222	1116	1376	1083	1281	1221	1274	1095	1092
ENSORLG00000002401	27	84	40	100	40	34	56	47	39	55	75	102	57	26	65	77	128	86	150	127	110	49	87	41	57	55	93	44	66	40	140	107	72	122	111	111	113	105	58	99	63	31	85	102	76	62
ENSORLG00000002403	10	10	4	5	0	6	0	8	0	14	0	0	2	1	5	5	17	1	15	7	0	30	11	0	0	12	0	1	1	19	16	9	0	3	0	31	15	1	0	0	0	6	1	0	0	0
ENSORLG00000002404	62	57	61	70	73	54	31	39	65	93	55	126	59	61	90	79	98	128	80	120	105	57	68	75	48	63	78	55	40	40	97	84	119	67	66	121	75	77	47	54	47	84	30	55	68	50
ENSORLG00000002405	9742	9913	11505	8791	4935	5214	5278	4199	7876	13618	8078	12399	7886	5802	6459	11304	9371	18279	8023	10575	12072	4889	7504	5419	5181	5374	5971	5583	5405	6125	20292	8259	11778	9170	11838	12661	9609	5652	5350	4692	5412	11136	5138	4177	4758	7210
ENSORLG00000002407	1	0	0	5	0	0	1	0	1	0	1	1	0	1	1	5	2	0	1	0	0	1	0	0	1	0	1	0	5	0	2	1	0	0	0	1	3	0	0	0	1	0	0	1	0	0
ENSORLG00000002408	0	0	0	0	0	0	0	0	0	1	0	0	0	0	0	0	0	0	0	0	0	0	0	0	0	0	0	0	0	0	0	0	0	0	0	0	0	0	0	0	0	0	0	0	0	0
ENSORLG00000002409	184	270	238	290	113	128	39	62	166	186	122	303	149	71	168	315	275	192	183	385	336	177	188	144	184	221	87	188	178	189	308	180	364	194	299	284	342	260	215	178	245	169	132	113	138	134
ENSORLG00000002411	14	14	23	24	7	18	12	5	18	27	28	47	8	6	9	15	29	21	22	11	32	18	24	15	21	19	15	33	32	27	25	18	33	24	15	22	38	25	22	13	22	13	27	10	17	33
ENSORLG00000002413	1929	2362	1509	1708	674	411	1259	726	1227	2186	2094	1959	2257	2886	2825	310	825	979	1345	1533	810	286	439	1969	1112	834	1167	606	510	386	920	895	462	847	680	1385	757	1440	516	731	559	559	472	711	524	2012
ENSORLG00000002415	20	37	31	32	20	20	30	23	18	14	36	57	12	15	29	9	27	16	14	19	47	12	23	32	29	15	35	11	16	21	18	15	35	22	11	33	15	17	14	7	21	26	25	20	20	13
ENSORLG00000002416	34	43	39	55	29	36	34	11	36	46	66	63	30	22	42	39	39	78	76	63	77	32	31	43	27	45	23	36	19	34	72	54	60	41	67	105	87	45	32	42	31	40	30	45	26	28
ENSORLG00000002417	0	0	4	6	0	0	0	1	1	2	1	2	3	0	1	5	6	1	1	0	10	0	0	1	1	3	2	4	3	0	0	0	0	4	3	5	1	1	1	1	3	5	0	1	0	4
ENSORLG00000002419	0	0	0	0	0	0	0	0	0	0	0	0	0	0	0	0	0	0	0	0	0	0	0	0	0	0	0	0	0	0	0	0	0	0	0	0	0	0	0	0	0	0	0	0	0	0
ENSORLG00000002420	0	0	1	0	0	0	0	0	0	0	0	0	0	0	0	0	0	0	0	0	0	0	0	0	0	0	0	0	0	0	0	0	0	0	0	0	0	0	0	0	0	1	0	0	2	0
ENSORLG00000002421	119	122	115	130	97	89	91	82	146	149	164	161	109	133	127	229	172	201	181	182	280	102	99	128	157	108	120	128	114	118	229	246	258	177	328	263	304	140	125	149	105	120	131	115	146	116
ENSORLG00000002424	53	50	64	66	17	27	28	17	65	45	52	95	43	43	63	37	30	72	44	87	39	21	26	44	22	25	47	22	20	17	59	65	22	57	35	131	29	20	28	21	17	26	18	23	17	23
ENSORLG00000002426	14	14	22	34	25	23	17	21	18	26	14	25	14	16	17	75	39	19	24	36	48	25	16	27	23	34	18	24	38	32	41	46	34	24	44	21	38	28	21	26	23	34	30	29	37	28
ENSORLG00000002427	0	1	2	1	0	5	2	0	2	4	0	1	1	0	2	1	0	0	0	1	0	1	1	1	0	2	1	2	0	1	4	0	2	1	0	3	0	2	0	0	0	2	1	1	1	2
ENSORLG00000002429	0	1	0	8	0	0	0	0	0	1	0	1	0	0	0	0	0	0	0	0	0	0	0	0	0	0	0	0	0	0	0	0	0	2	0	0	0	0	0	0	1	0	1	0	0	0
ENSORLG00000002431	12657	21243	22470	12692	64	5430	2198	4514	90	7084	4262	4739	2488	230	3396	13932	10097	27729	10123	10128	11641	83	4310	14061	5444	9389	6659	4841	83	696	7086	6241	13065	8830	15279	6482	7906	6189	2653	4357	3816	5410	4107	7174	3658	232
ENSORLG00000002432	0	0	1	1	0	0	0	0	0	0	0	0	19	18	0	0	0	0	0	0	0	0	0	0	0	0	0	0	0	0	0	0	0	0	0	0	0	0	0	0	0	1	0	0	0	0
ENSORLG00000002434	11	1	6	9	3	4	2	5	20	7	6	4	7	10	5	10	1	9	2	10	6	2	9	2	8	7	7	5	5	1	18	6	7	10	9	4	11	14	4	10	3	4	3	4	5	5
ENSORLG00000002435	5	3	8	13	42	18	10	22	18	20	4	77	2	5	4	50	39	8	29	35	13	37	35	14	14	12	44	49	28	30	55	78	53	84	122	66	84	24	14	7	37	10	40	64	15	7
ENSORLG00000002436	51	75	52	103	39	60	17	34	106	91	64	162	73	44	86	84	82	79	109	174	156	79	88	67	76	82	79	54	33	50	117	112	95	73	81	166	94	73	54	59	72	95	42	46	72	27
ENSORLG00000002438	0	0	0	2	0	1	0	0	0	0	0	1	0	1	0	0	0	0	0	0	0	0	0	0	0	0	1	0	0	0	0	0	0	0	0	0	0	0	0	0	0	0	0	0	0	0
ENSORLG00000002439	249	241	312	338	165	197	206	189	289	288	317	370	266	286	388	409	357	437	257	501	521	220	253	233	232	236	335	210	233	201	381	440	392	435	413	623	408	220	252	223	210	330	193	227	231	227
ENSORLG00000002440	0	0	0	0	0	0	0	0	0	0	0	0	0	0	0	0	0	0	0	0	0	0	1	0	0	0	0	0	0	0	0	0	0	0	0	0	0	0	1	0	0	0	0	0	0	0
ENSORLG00000002441	39	27	42	37	20	17	27	23	38	29	42	40	31	33	45	63	44	57	86	72	58	46	46	33	32	18	40	19	11	32	37	45	68	47	38	113	46	32	26	28	42	30	25	42	36	18
ENSORLG00000002442	0	0	0	0	0	0	0	0	0	0	0	0	0	0	0	0	0	0	0	0	0	0	0	0	0	0	0	0	0	0	0	0	4	0	0	0	0	0	0	0	0	0	0	2	0	0
ENSORLG00000002443	38	38	39	52	10	13	18	26	29	22	28	40	31	21	32	19	24	59	14	40	26	14	24	29	22	16	19	24	11	11	47	32	32	24	28	67	34	26	33	34	20	20	18	17	13	18
ENSORLG00000002444	336	371	360	384	286	283	274	231	334	384	299	561	294	316	439	439	451	533	474	710	632	264	296	356	344	280	362	256	224	259	452	532	551	439	476	953	531	354	274	303	284	355	216	319	230	250
ENSORLG00000002446	185	206	209	253	190	252	157	133	203	278	204	272	198	176	285	426	385	556	562	562	472	175	260	249	241	217	286	323	282	237	614	479	575	490	696	408	613	256	159	247	226	196	191	280	242	260
ENSORLG00000002447	0	0	0	2	0	0	0	0	0	0	0	0	3	1	0	0	0	0	0	0	1	0	0	0	0	0	0	0	0	0	0	0	0	0	0	0	0	0	0	0	0	0	0	0	0	0
ENSORLG00000002448	205	131	137	148	72	83	99	130	181	233	148	113	196	158	196	218	185	233	218	171	168	143	95	175	144	102	109	140	169	150	337	115	227	109	275	204	279	141	103	159	75	39	114	103	158	135
ENSORLG00000002449	158	162	157	147	151	110	105	79	156	192	170	308	120	235	171	206	244	234	269	317	312	168	186	203	182	177	192	142	127	122	220	292	318	249	275	407	391	210	162	212	131	176	160	115	147	93
ENSORLG00000002450	803	894	912	826	601	655	717	453	1131	992	1272	1212	1386	1697	1466	1342	1163	1225	1291	1342	1521	598	832	1015	983	871	937	686	717	624	1434	1427	1329	1148	961	1732	1334	895	776	744	785	950	611	588	442	699
ENSORLG00000002451	374	354	387	497	276	333	318	262	479	516	411	708	339	362	427	639	644	618	603	838	751	344	383	417	454	359	414	306	317	336	544	597	590	506	552	797	629	427	332	377	329	492	263	324	354	288
ENSORLG00000002453	62942	61746	60345	68626	63082	55413	71772	69217	83752	84748	86053	47278	72499	65039	87904	189282	132841	174380	181556	155804	144570	89469	109152	98243	118079	87876	146323	100439	94267	110096	179288	222265	166009	191256	223868	225915	247819	69884	102447	86835	96857	96148	95277	114640	62576	107097
ENSORLG00000002454	1	0	0	2	0	0	0	0	0	0	0	0	0	0	0	2	4	0	2	0	3	0	0	0	1	0	0	0	0	0	0	0	0	0	0	0	0	0	0	0	0	0	0	0	0	0
ENSORLG00000002455	568	525	391	563	505	509	331	341	715	816	391	1215	370	257	476	555	574	846	510	1452	890	416	430	622	225	479	338	319	425	288	572	615	882	652	616	741	542	459	332	284	292	506	245	285	541	406
ENSORLG00000002456	362	446	445	536	274	238	283	250	381	416	299	623	336	303	380	388	487	550	506	673	581	259	304	340	289	244	420	244	225	237	509	466	521	440	432	937	527	264	247	280	220	347	207	264	213	240
ENSORLG00000002457	1	0	2	6	9	1	9	5	10	43	5	7	2	11	35	47	14	73	5	65	18	1	7	4	3	0	26	7	17	24	40	42	31	26	38	44	45	0	25	0	24	42	22	39	1	29
ENSORLG00000002460	9	15	4	29	3	1	5	1	4	16	15	7	5	2	10	0	19	22	6	9	9	4	9	3	4	5	3	10	11	5	11	14	16	3	9	30	6	5	18	12	4	20	1	2	3	6
ENSORLG00000002461	0	0	0	0	0	0	0	0	0	0	0	0	0	0	0	0	0	0	0	0	2	0	0	0	0	0	0	0	0	0	0	0	0	0	0	0	0	0	0	0	0	0	0	0	0	0
ENSORLG00000002462	111	130	122	165	125	160	163	146	179	194	182	147	123	94	179	213	211	155	190	214	213	146	157	124	147	106	159	164	114	133	271	270	280	204	248	248	242	127	158	180	128	138	83	128	145	134
ENSORLG00000002464	146	125	119	163	97	105	159	115	194	156	154	202	171	205	172	149	164	182	190	194	198	101	134	176	204	131	229	113	88	88	214	219	188	210	181	256	188	169	138	134	116	126	145	102	89	85
ENSORLG00000002465	59	74	97	122	75	106	56	53	109	107	80	142	95	103	114	132	146	154	85	176	152	88	89	111	70	84	90	107	70	49	158	109	146	129	82	178	96	108	91	92	59	84	42	71	69	57
ENSORLG00000002466	5	1	6	11	1	1	2	0	8	10	4	3	4	2	3	7	23	18	6	3	10	4	1	7	2	3	5	10	2	4	6	4	7	8	3	3	1	2	1	3	2	0	4	1	6	1
ENSORLG00000002467	5418	5756	6094	7108	4338	4392	4140	3649	4253	5957	4577	6180	3792	2536	4350	6226	6860	5962	7162	6624	9064	3860	4806	3783	3780	4097	3475	3401	4354	4430	6691	5969	7532	5396	7653	8206	7732	3761	3116	3853	3641	5360	2630	3507	3146	4259
ENSORLG00000002469	54	45	56	38	36	43	47	56	77	54	37	75	63	49	56	74	87	107	72	92	82	40	49	66	73	54	79	42	35	46	83	77	96	68	80	92	66	73	42	43	47	63	55	53	47	47
ENSORLG00000002470	0	1	0	0	0	0	0	0	0	0	0	2	0	0	1	0	2	0	0	0	0	0	0	0	2	0	0	0	1	0	1	0	1	1	0	0	0	0	0	0	0	0	0	0	1	0
ENSORLG00000002471	108	89	83	91	130	113	84	84	184	132	148	218	100	129	188	240	168	170	167	238	169	117	117	143	142	151	139	100	88	94	196	250	209	159	188	219	176	129	108	179	87	95	105	115	125	102
ENSORLG00000002472	29	66	43	47	18	21	41	20	115	56	123	121	282	340	250	47	221	103	986	417	419	360	170	316	302	357	81	91	86	135	188	172	50	322	259	633	372	68	207	90	117	94	273	146	210	137
ENSORLG00000002474	15	1	3	22	4	2	3	8	15	2	12	10	9	14	16	21	18	16	13	31	14	10	5	9	9	5	7	8	14	7	13	22	6	13	23	31	11	7	8	7	8	7	4	6	13	8
ENSORLG00000002475	1545	2043	1768	2071	1362	1230	1412	1105	1273	1281	1685	1165	1111	1105	1939	2306	2370	2696	2439	2867	3107	1506	1531	1451	1475	1335	1819	1485	1107	1450	2316	3221	2552	2025	3558	3848	3142	1249	1435	1399	1365	1492	1358	1403	1325	1490
ENSORLG00000002476	0	0	0	0	0	0	0	0	0	0	0	0	0	0	0	0	0	0	0	0	0	0	0	0	0	0	1	0	0	0	0	0	0	0	0	0	0	0	0	0	0	0	0	0	0	0
ENSORLG00000002477	20	7	1	20	0	3	2	0	7	9	2	5	14	25	6	11	13	51	32	22	23	5	7	5	18	2	17	6	9	7	52	34	11	23	34	53	31	8	25	6	1	3	4	2	3	6
ENSORLG00000002480	655	1408	1346	1726	671	521	722	445	273	465	720	520	424	457	729	811	1105	1073	848	1249	1264	367	451	650	316	416	374	399	334	548	757	380	641	497	702	1414	750	217	356	367	302	595	419	278	462	691
ENSORLG00000002481	7	5	19	12	4	3	0	0	10	0	0	0	0	4	4	0	23	17	9	20	12	6	0	2	0	0	3	8	0	9	24	5	0	9	11	5	1	2	9	0	9	0	0	0	9	0
ENSORLG00000002482	1	2	2	6	1	1	0	0	0	0	1	19	0	0	0	0	0	2	2	0	1	0	1	0	0	0	1	1	0	0	2	0	1	5	0	2	0	1	0	0	1	1	2	0	0	0
ENSORLG00000002485	0	0	0	0	0	0	0	0	0	0	0	0	0	0	0	0	0	0	0	0	0	0	0	0	0	0	0	0	0	0	0	0	0	0	0	0	0	0	0	0	0	0	0	0	0	0
ENSORLG00000002486	24	19	39	71	35	22	65	24	0	65	97	16	62	66	26	28	54	81	56	30	62	62	79	24	68	37	99	67	62	71	41	41	170	43	138	116	121	62	52	95	59	78	58	85	26	28
ENSORLG00000002487	0	0	0	1	0	0	0	0	0	0	0	0	0	0	0	0	1	0	0	0	0	0	0	0	0	0	0	1	0	0	0	0	0	0	1	0	2	0	0	0	0	0	0	0	0	0
ENSORLG00000002488	5	1	0	5	0	1	1	0	1	0	0	0	0	0	0	2	3	0	1	4	4	3	2	1	5	2	3	4	1	2	0	0	4	3	3	1	2	6	1	0	0	0	1	1	1	1
ENSORLG00000002490	34	26	17	32	25	22	9	26	26	39	33	32	27	31	28	60	43	32	20	55	67	28	21	16	26	21	31	23	24	10	43	59	42	52	41	48	56	18	23	23	22	20	13	27	23	26
ENSORLG00000002492	60118	51437	51353	58395	62348	56085	71922	71798	77439	83051	75471	44349	77592	67257	93874	175999	124210	158834	153815	133615	130658	82631	101306	94972	109159	87298	135654	99234	93471	105618	174685	186659	163891	179283	194039	204820	222910	71985	99412	92269	89141	98185	89163	103601	65630	105155
ENSORLG00000002493	539	499	516	437	394	368	273	274	336	370	343	511	284	297	260	475	464	344	458	366	641	357	367	292	319	407	331	287	233	306	270	318	511	407	572	360	490	384	198	463	287	322	294	276	473	330
ENSORLG00000002494	0	0	0	0	0	0	0	0	0	0	0	0	0	0	0	0	0	0	0	0	0	0	0	0	0	0	0	0	0	0	0	0	0	0	0	0	0	2	0	0	0	0	0	0	0	0
ENSORLG00000002495	0	0	1	3	0	3	4	0	0	1	1	1	2	2	0	4	51	1	2	0	3	2	2	0	0	0	0	1	0	0	3	1	0	0	2	0	0	2	1	0	0	0	0	0	0	1
ENSORLG00000002496	344	322	240	340	211	244	205	219	401	444	396	462	213	252	287	484	458	535	309	408	464	208	271	276	313	270	321	294	238	231	459	717	527	556	682	642	600	314	262	389	213	204	253	240	288	261
ENSORLG00000002497	81	66	65	70	48	32	54	37	112	109	106	42	81	109	109	120	123	110	159	49	114	63	64	95	122	61	60	74	57	63	156	95	136	106	200	157	157	91	77	110	47	28	80	64	82	68
ENSORLG00000002498	129	100	96	200	124	150	94	88	251	205	171	401	177	183	246	165	171	194	177	431	298	120	130	193	139	112	188	85	117	125	220	279	232	223	133	457	185	166	171	101	116	256	65	91	107	103
ENSORLG00000002499	1	0	0	2	0	0	0	0	0	0	0	0	0	0	0	0	0	0	0	0	0	1	0	0	0	0	1	0	0	0	0	0	0	0	0	0	0	1	0	0	0	0	0	0	0	0
ENSORLG00000002500	70	67	60	70	62	82	44	65	133	82	69	218	85	62	103	164	117	94	116	193	159	99	87	92	92	83	105	73	61	75	157	110	127	110	132	141	144	72	45	79	70	68	77	95	68	63
ENSORLG00000002501	0	0	0	2	0	0	0	0	0	0	0	0	0	0	0	0	0	0	0	0	0	0	0	0	0	0	0	0	0	0	21	0	0	1	0	0	0	0	0	0	0	0	0	0	0	0
ENSORLG00000002502	0	0	0	0	0	0	0	0	0	0	0	0	0	0	0	0	0	0	0	0	0	0	0	0	0	0	0	0	0	0	0	0	0	0	0	0	0	0	0	0	0	0	0	0	0	0
ENSORLG00000002506	663	505	353	539	484	470	352	386	699	1130	587	991	443	584	535	719	656	861	658	669	725	474	487	439	339	392	537	371	387	270	701	735	690	595	743	835	711	386	350	368	354	496	241	376	406	361
ENSORLG00000002507	5	0	0	3	3	5	5	2	2	4	2	6	2	11	1	8	7	7	5	6	3	2	9	1	8	3	6	8	7	8	4	2	10	2	6	0	4	3	2	3	9	2	4	3	4	6
ENSORLG00000002509	8	12	13	9	9	22	8	6	6	3	7	33	7	11	16	9	19	7	2	15	18	15	13	10	3	11	29	7	11	8	10	11	13	27	9	20	16	7	12	4	12	16	1	8	11	10
ENSORLG00000002510	66	68	67	74	42	48	34	49	65	69	51	100	64	47	69	106	95	100	97	92	128	63	86	61	53	53	65	57	41	55	104	89	89	89	95	144	122	71	52	58	51	48	55	50	50	57
ENSORLG00000002511	0	0	0	0	0	0	0	0	0	0	0	0	0	0	0	0	0	0	0	0	0	0	0	0	0	0	0	0	0	0	0	0	0	0	0	0	0	0	0	0	0	0	0	0	0	0
ENSORLG00000002512	541	604	595	524	402	343	395	291	734	622	690	912	449	897	784	841	664	973	722	1161	1004	388	338	513	407	366	542	340	351	380	664	973	882	762	996	1022	893	409	411	413	412	490	420	431	401	495
ENSORLG00000002513	120	97	77	112	395	357	290	228	262	237	132	231	229	216	239	417	358	576	986	570	355	216	310	232	395	255	216	302	438	246	496	435	406	440	975	506	551	289	158	353	225	119	232	330	322	184
ENSORLG00000002514	85	103	87	120	142	134	86	97	310	111	124	195	115	203	201	384	188	265	162	690	246	250	142	204	125	93	297	187	178	168	195	395	365	352	167	301	242	149	200	96	193	315	101	172	194	144
ENSORLG00000002515	220	235	205	287	198	185	147	131	200	214	171	316	213	177	210	251	307	353	283	354	377	208	175	203	199	199	251	225	200	171	326	338	336	320	489	332	343	215	191	250	213	195	127	236	221	163
ENSORLG00000002516	368	179	150	217	260	210	150	210	362	214	304	415	258	182	404	339	378	516	241	415	460	312	299	302	202	298	350	238	318	295	372	726	561	553	484	453	568	264	231	302	295	283	196	249	207	250
ENSORLG00000002517	0	0	0	0	0	0	0	0	0	0	0	0	0	0	0	0	0	0	0	1	0	0	0	0	0	0	0	0	0	0	0	0	0	0	0	0	0	0	0	0	0	0	0	0	0	0
ENSORLG00000002519	12139	17181	15214	17487	10642	10257	11245	8278	10316	10578	11246	11334	8173	7538	10058	17678	17995	23236	21604	27819	21713	9518	11143	9899	10530	9478	11064	9351	8830	11590	18998	21388	16070	14996	25483	24226	20556	8036	8668	9117	8707	11289	9710	10085	7652	12760
ENSORLG00000002520	46	41	68	61	60	42	34	41	41	42	65	59	38	46	37	53	57	66	66	88	87	54	53	62	37	110	34	32	55	36	66	100	71	48	80	140	71	68	56	51	55	24	51	48	47	57
ENSORLG00000002521	1	3	2	53	2	2	2	1	5	1	4	4	1	0	0	3	24	1	0	0	5	0	1	2	2	2	3	2	0	2	1	6	2	3	6	3	1	2	2	0	0	0	1	6	0	2
ENSORLG00000002522	59	22	22	86	12	13	7	10	59	120	18	20	19	42	9	10	19	11	81	15	28	28	15	24	5	15	18	27	12	20	4	10	17	39	11	88	27	36	40	24	27	82	17	1	31	14
ENSORLG00000002523	197	233	189	218	152	175	130	167	204	317	233	426	210	295	201	348	310	350	237	429	252	168	162	230	182	172	241	204	175	123	335	263	302	267	282	376	263	247	141	225	150	151	127	166	137	116
ENSORLG00000002524	21	70	35	65	14	18	7	5	37	78	24	113	14	5	34	27	51	21	10	108	44	14	20	30	2	13	15	13	18	3	49	11	36	21	18	50	20	38	28	7	12	23	1	7	22	14
ENSORLG00000002526	4	6	10	8	2	4	2	3	3	12	15	6	6	6	8	10	13	18	4	2	7	3	5	6	3	3	0	5	2	2	8	5	11	8	4	14	9	4	5	5	2	2	2	7	4	5
ENSORLG00000002527	58	59	59	52	116	51	23	30	67	56	86	192	33	58	34	102	117	164	143	137	141	61	76	108	96	237	39	55	81	65	97	89	149	75	83	119	244	71	44	127	62	71	50	67	61	64
ENSORLG00000002528	2175	2584	2429	2641	2509	2967	2837	2795	2278	2182	1951	3275	2713	4429	2652	3974	3524	3293	4272	4162	3590	2676	2973	2792	3821	2648	2721	3177	2176	2061	3224	4965	4009	3695	3878	3628	4214	3223	2651	3076	2729	2316	2561	2378	1889	2298
ENSORLG00000002529	237	178	161	252	163	177	192	160	404	275	236	434	222	258	283	363	333	296	209	433	382	218	226	249	231	195	384	166	149	142	289	430	378	373	296	549	349	177	167	201	194	242	174	199	142	184
ENSORLG00000002530	0	0	0	2	0	0	0	0	0	0	0	0	0	0	0	0	0	0	0	0	0	0	1	0	0	0	0	0	0	0	0	0	0	0	0	0	1	0	0	0	0	0	0	0	2	0
ENSORLG00000002532	153	166	234	240	104	88	130	100	174	129	161	260	157	122	191	220	238	335	246	397	309	129	148	148	144	116	150	135	133	145	270	260	303	220	257	487	288	143	169	159	120	153	103	142	104	128
ENSORLG00000002533	0	0	0	0	0	0	0	0	0	0	0	0	0	0	0	0	0	0	0	0	0	0	0	0	0	0	0	0	0	0	0	0	0	0	0	0	0	0	1	0	1	0	0	0	0	0
ENSORLG00000002534	2	3	2	2	2	3	1	0	2	4	0	5	3	6	4	5	1	3	4	10	9	4	9	5	2	5	1	1	2	4	1	5	6	7	5	9	5	2	3	2	0	2	0	0	1	2
ENSORLG00000002535	0	0	0	0	0	0	0	0	0	0	0	0	0	0	0	0	0	0	0	0	0	0	0	0	0	0	0	0	0	0	0	0	0	0	0	0	0	0	0	0	0	0	0	0	0	0
ENSORLG00000002537	22	0	0	11	15	3	1	1	2	6	1	6	1	0	0	0	6	3	8	4	14	4	1	15	0	22	10	10	2	7	1	0	13	14	5	5	4	26	5	20	4	3	2	0	16	2
ENSORLG00000002538	0	0	0	0	0	0	0	0	0	0	0	0	0	0	0	0	1	0	0	0	0	0	0	0	0	0	0	0	0	0	0	0	0	0	0	0	0	0	0	0	0	0	0	0	0	0
ENSORLG00000002540	2	1	3	1	2	1	0	1	4	4	3	1	1	1	3	8	2	0	6	1	1	0	1	0	2	1	2	0	0	0	1	0	4	2	1	0	2	2	2	3	2	2	1	1	2	2
ENSORLG00000002541	42	114	197	162	70	96	147	63	61	151	96	105	61	117	89	253	198	86	243	225	301	79	65	89	124	72	157	120	39	96	214	68	135	113	188	214	173	94	95	117	78	73	72	115	102	112
ENSORLG00000002542	106	109	119	124	108	104	154	100	96	121	119	126	96	104	138	208	200	186	210	216	295	79	98	108	185	85	230	89	81	137	137	228	150	190	165	312	199	55	89	102	90	108	195	116	127	110
ENSORLG00000002543	10	18	15	12	11	23	24	21	14	18	13	26	17	4	17	21	13	9	6	18	17	10	12	7	16	25	21	12	15	11	27	26	32	15	22	17	8	19	9	19	11	17	14	11	17	19
ENSORLG00000002544	0	0	0	1	0	0	0	0	0	0	0	0	0	0	0	0	0	0	0	0	0	0	0	0	0	0	0	0	0	0	0	0	0	1	0	0	0	0	0	0	1	0	0	1	0	0
ENSORLG00000002545	25	13	28	40	21	9	9	7	38	40	10	31	27	18	21	43	35	48	16	55	51	33	30	15	13	14	21	23	22	27	65	48	28	21	42	40	43	20	18	13	16	10	11	20	20	36
ENSORLG00000002546	4099	5346	3178	3650	11575	14718	9382	12267	7468	6822	3530	11003	6347	7877	8889	15384	9919	9446	14351	13707	6188	12969	14964	10179	16234	11246	16649	13008	8488	9648	15143	23001	16531	16365	20053	15554	18573	10473	6688	10690	11714	7301	12648	14767	9459	5497
ENSORLG00000002547	90	59	80	98	51	64	76	46	156	134	132	132	87	126	128	148	127	201	165	283	172	124	101	144	146	94	166	68	60	99	179	170	168	206	187	238	146	106	77	127	73	83	83	90	91	61
ENSORLG00000002548	0	0	0	0	0	0	0	0	0	0	0	0	0	0	0	0	0	0	0	0	0	0	0	0	0	0	0	0	0	0	0	0	0	0	0	0	0	0	0	0	0	0	0	0	0	0
ENSORLG00000002549	128	121	117	154	96	104	87	67	118	121	129	278	94	84	120	211	239	189	251	217	273	120	149	125	147	114	102	127	102	127	162	258	228	141	326	213	206	138	103	123	127	123	110	143	121	97
ENSORLG00000002551	1	3	3	5	2	1	3	2	4	4	2	10	0	2	6	3	2	10	5	8	2	4	0	2	3	2	1	0	2	4	5	4	19	9	4	6	7	5	5	5	4	1	2	0	2	2
ENSORLG00000002553	2	2	7	8	0	0	9	1	4	4	1	5	3	1	2	3	6	2	4	3	5	2	2	1	1	1	3	9	6	0	5	0	6	3	4	7	3	4	1	1	0	1	3	1	2	5
ENSORLG00000002554	0	0	0	0	0	0	0	0	0	0	0	0	0	0	0	0	0	0	0	0	0	0	0	0	0	0	0	0	0	0	0	0	0	0	0	0	0	0	0	0	0	0	0	0	0	0
ENSORLG00000002556	28	18	23	40	20	20	6	6	62	24	22	52	14	8	29	51	83	29	25	36	53	16	15	45	27	17	24	31	33	23	39	35	86	39	30	36	38	43	20	14	23	39	13	16	25	14
ENSORLG00000002557	6	5	1	1	1	3	2	1	7	4	0	6	2	3	2	2	17	4	2	1	0	4	2	0	0	1	2	0	2	4	3	6	1	7	0	4	1	3	10	2	2	0	2	1	6	0
ENSORLG00000002558	10	28	30	24	23	23	26	19	21	22	25	37	16	14	29	47	34	42	52	66	36	27	32	24	28	19	29	35	27	16	50	25	29	29	43	41	43	26	25	33	22	19	22	21	20	18
ENSORLG00000002559	4	4	2	8	6	4	0	1	7	5	4	0	7	2	8	10	15	1	1	5	5	3	3	7	5	2	1	2	7	5	7	2	7	1	1	1	13	2	1	2	1	2	5	5	5	3
ENSORLG00000002561	0	0	0	3	0	0	0	0	2	0	0	1	0	0	0	0	0	0	0	0	0	0	0	0	0	0	0	0	0	0	0	0	0	0	0	0	0	0	0	0	0	0	0	0	0	0
ENSORLG00000002562	109	108	141	129	109	101	87	80	136	115	147	156	107	90	149	281	176	193	176	237	242	115	97	138	202	124	133	116	128	143	197	253	193	193	278	254	266	134	138	175	109	129	106	145	150	122
ENSORLG00000002563	566	472	428	504	427	477	519	500	580	745	786	691	516	322	590	766	885	741	1082	614	815	429	484	562	709	515	590	682	556	509	882	850	998	525	986	955	1122	639	483	812	334	323	493	674	604	560
ENSORLG00000002564	186	285	275	237	174	130	172	63	364	170	488	422	551	668	702	310	268	150	335	263	411	147	188	437	293	273	308	178	140	160	166	349	338	199	171	404	256	359	243	297	202	224	101	222	191	211
ENSORLG00000002565	114	109	86	103	89	98	89	93	189	122	143	218	82	135	152	148	179	188	233	165	239	145	160	214	258	273	144	133	125	129	225	268	196	254	251	188	214	146	112	190	101	78	115	197	266	90
ENSORLG00000002566	13	8	12	14	24	46	36	23	11	43	14	29	36	39	25	111	50	67	74	54	26	50	51	38	315	40	50	114	29	48	90	34	76	152	75	64	89	33	25	36	60	14	142	84	50	33
ENSORLG00000002567	312	234	199	442	309	329	324	244	277	293	165	488	284	133	267	345	341	438	435	436	369	281	330	269	212	205	264	367	303	243	645	570	436	439	497	492	497	314	178	252	224	194	159	170	294	248
ENSORLG00000002568	191	200	179	242	138	184	164	149	237	260	229	339	152	157	217	226	289	312	251	272	258	188	180	193	205	189	244	176	173	163	269	292	307	315	339	332	329	223	166	184	140	168	129	173	179	186
ENSORLG00000002570	1	0	3	2	0	0	1	0	3	0	2	2	0	1	0	2	0	1	0	6	2	1	2	4	1	3	0	2	2	3	0	1	4	5	1	3	2	0	1	3	0	1	2	2	3	0
ENSORLG00000002571	0	0	1	0	0	0	1	0	0	0	0	0	0	3	0	0	0	0	0	0	0	0	0	0	0	0	0	0	0	0	0	0	2	2	0	0	0	0	0	0	0	0	0	0	0	0
ENSORLG00000002572	0	0	0	3	0	0	0	0	0	0	0	0	0	1	0	0	0	0	0	0	0	0	0	0	0	0	0	0	0	0	0	0	0	0	0	0	0	0	0	0	0	0	0	0	0	0
ENSORLG00000002573	1	0	1	0	0	0	0	0	0	3	2	0	1	0	2	1	2	0	0	0	2	0	3	0	0	0	0	0	0	0	0	0	0	0	0	1	0	0	0	0	0	2	0	0	0	1
ENSORLG00000002574	48	40	48	58	40	52	73	38	41	48	47	77	65	66	72	79	42	51	50	85	87	51	34	59	61	30	75	55	30	42	57	59	77	63	65	114	98	53	59	59	41	67	49	59	53	44
ENSORLG00000002575	26	25	15	18	13	15	20	22	32	25	29	18	38	23	32	36	13	29	19	32	18	22	17	14	39	14	14	16	22	13	27	32	29	16	35	18	20	28	25	28	14	24	17	10	21	25
ENSORLG00000002577	0	0	0	4	0	0	0	0	3	0	0	2	0	0	0	0	1	0	0	0	0	0	1	3	1	1	0	1	0	0	3	4	0	7	0	0	0	2	0	0	0	0	2	0	1	0
ENSORLG00000002580	0	0	0	0	0	0	0	0	0	0	0	0	0	0	0	0	0	0	0	0	0	0	0	0	0	0	0	0	0	0	0	0	0	0	0	0	0	0	0	0	0	0	0	0	0	0
ENSORLG00000002582	1153	1044	700	1062	935	1168	1560	1290	1341	1302	1044	1229	935	720	1274	2026	1537	1903	2337	1657	1989	1479	1323	1287	2024	1402	1740	1201	1042	1320	1347	2790	1971	2281	3450	2305	2589	1129	513	2065	1258	911	1259	1603	1599	936
ENSORLG00000002583	0	0	0	3	0	0	1	0	0	0	0	0	0	2	1	0	2	0	0	0	0	0	0	0	0	0	0	1	0	1	0	0	0	1	0	0	0	0	1	0	0	0	0	1	0	1
ENSORLG00000002584	77	39	54	75	47	55	33	31	54	55	85	75	54	41	37	70	93	47	45	69	105	52	56	39	32	45	37	43	55	40	71	60	68	76	69	61	66	80	31	41	41	19	29	20	51	53
ENSORLG00000002585	0	0	0	0	1	0	0	0	0	0	0	0	0	0	0	0	0	0	0	0	0	0	0	0	0	0	0	0	0	0	0	0	0	0	0	0	0	1	0	0	0	0	0	0	0	0
ENSORLG00000002587	1	0	0	0	0	0	0	0	2	1	0	3	0	0	1	7	7	0	2	0	3	2	0	2	0	0	0	2	0	0	0	0	1	0	0	0	0	2	0	0	1	0	0	1	0	0
ENSORLG00000002588	146	154	149	152	66	101	68	98	137	209	119	200	126	86	181	188	189	213	189	207	205	128	172	134	126	136	109	90	74	112	239	233	199	153	155	320	207	113	109	115	89	137	96	73	87	92
ENSORLG00000002589	8	20	23	9	6	10	10	7	18	14	12	25	19	8	13	21	38	36	14	35	27	18	27	21	20	26	21	28	25	25	25	21	24	38	32	15	33	23	14	18	27	21	24	14	20	19
ENSORLG00000002590	30	12	6	22	5	4	3	4	18	2	7	10	15	1	23	18	29	41	13	6	14	3	3	3	13	14	2	6	10	6	26	4	12	28	17	25	6	14	21	9	9	2	1	0	9	12
ENSORLG00000002591	0	0	0	0	0	0	0	0	0	0	0	0	0	0	0	0	0	0	0	0	0	0	0	0	0	0	0	0	0	0	0	0	0	0	0	0	0	0	0	0	0	0	0	0	0	0
ENSORLG00000002592	25	13	25	23	22	15	13	17	23	24	26	27	36	54	20	32	20	40	42	33	22	23	34	15	39	16	25	24	29	22	19	25	40	40	32	51	22	25	20	31	19	21	24	23	14	33
ENSORLG00000002593	355	318	322	341	280	285	346	300	459	500	423	404	357	433	430	548	476	755	409	628	509	338	342	320	499	228	385	349	264	239	624	762	585	516	876	656	605	347	259	383	269	297	307	282	274	331
ENSORLG00000002594	0	1	0	0	0	0	0	0	1	0	1	1	2	1	0	0	3	0	1	0	0	0	1	1	0	0	0	0	0	0	0	0	0	0	0	10	0	0	0	1	0	0	0	0	0	0
ENSORLG00000002595	0	0	0	0	0	0	0	0	0	1	0	0	0	0	0	0	0	0	0	0	0	0	0	0	0	0	0	0	0	0	0	0	0	0	0	0	0	0	0	1	2	0	0	0	0	0
ENSORLG00000002596	102	88	82	77	48	46	44	58	89	118	82	114	73	80	101	139	111	185	116	138	143	89	81	101	104	60	107	96	87	97	164	148	132	135	167	236	212	121	86	113	63	78	68	74	76	83
ENSORLG00000002597	94	66	70	90	60	68	52	49	94	96	103	147	63	86	92	140	136	108	112	143	162	67	103	96	101	67	91	70	64	40	124	123	124	126	94	184	126	88	73	72	77	77	82	72	86	49
ENSORLG00000002600	0	0	0	0	0	0	0	0	0	0	0	0	0	0	0	0	0	0	0	0	0	0	0	0	0	0	0	0	0	0	0	0	0	0	0	0	0	0	0	0	0	0	0	0	0	0
ENSORLG00000002601	0	0	0	1	0	0	0	0	0	0	0	0	0	0	0	0	0	0	0	0	0	0	0	0	0	0	0	0	0	0	0	0	0	0	0	0	0	0	0	0	0	0	0	0	0	0
ENSORLG00000002602	0	4	3	5	3	2	1	2	2	4	7	0	2	2	1	1	9	4	6	3	5	1	3	3	2	2	1	5	2	1	20	1	6	10	2	8	2	5	1	2	4	3	4	1	3	4
ENSORLG00000002603	9	10	13	22	0	0	2	6	5	27	1	9	1	2	1	10	5	2	11	14	2	0	2	4	7	1	3	14	25	2	33	4	18	4	4	9	5	3	2	2	1	1	3	2	0	6
ENSORLG00000002605	23	18	26	36	15	13	11	17	48	41	32	47	32	37	44	39	34	157	27	63	26	34	45	22	24	19	33	24	26	16	88	39	70	50	49	88	49	16	29	26	20	34	15	20	19	17
ENSORLG00000002606	0	0	0	1	0	0	0	0	0	0	0	0	0	0	0	0	0	0	0	0	0	0	0	0	0	0	0	0	0	0	0	0	0	0	0	0	0	0	0	0	0	0	0	0	0	1
ENSORLG00000002608	3	1	10	11	2	3	0	1	4	4	8	17	3	3	1	7	26	11	1	4	13	2	7	6	1	4	2	3	2	5	2	2	6	6	6	3	0	10	3	2	2	0	4	0	4	9
ENSORLG00000002609	0	0	1	0	0	0	0	0	0	0	0	1	0	0	0	0	0	0	0	0	0	0	0	0	0	0	0	0	0	0	0	0	0	0	0	0	0	0	0	0	0	0	0	0	0	0
ENSORLG00000002610	0	0	0	0	0	0	0	0	0	0	0	0	0	1	0	0	0	0	0	0	0	0	0	0	0	0	0	0	0	0	0	0	0	0	0	0	0	0	0	0	0	0	0	0	0	0
ENSORLG00000002611	154	99	126	113	117	80	86	92	113	184	97	162	106	131	123	162	166	167	166	207	131	91	136	147	162	86	117	112	102	106	166	179	182	164	140	243	168	137	100	121	90	96	77	108	86	80
ENSORLG00000002612	130	139	125	178	76	94	94	109	134	157	166	182	123	134	175	221	166	249	221	261	240	138	141	104	160	119	143	113	125	100	261	248	254	206	254	230	274	133	113	150	112	118	116	123	107	102
ENSORLG00000002613	2	0	5	5	2	7	2	0	4	4	3	5	1	2	6	0	3	5	3	1	7	2	3	3	6	0	3	5	5	2	3	0	11	3	0	9	3	3	5	2	5	1	3	0	1	3
ENSORLG00000002614	8	30	23	26	8	3	1	2	41	23	8	24	13	8	12	37	117	65	29	12	23	27	19	33	16	37	21	23	9	20	28	4	49	51	19	6	4	15	4	8	18	3	8	3	7	4
ENSORLG00000002615	15	11	8	20	14	3	6	9	27	24	16	39	24	13	10	13	20	9	11	19	20	6	13	17	10	17	28	3	3	11	8	22	12	11	13	20	11	20	3	23	9	8	6	12	11	5
ENSORLG00000002616	0	0	1	5	0	0	0	0	1	1	0	1	0	0	0	0	3	0	0	0	0	0	0	0	0	1	1	1	0	0	0	1	0	0	1	0	0	0	0	0	0	0	0	0	1	0
ENSORLG00000002617	117	195	110	135	169	135	82	88	112	159	151	257	65	128	162	161	286	197	108	232	361	81	195	110	69	100	220	56	80	78	140	225	217	137	154	365	136	117	73	120	142	104	49	77	103	54
ENSORLG00000002618	572	572	515	698	384	388	415	291	760	799	625	1005	510	541	764	902	767	1069	799	1154	1141	548	517	610	645	492	666	481	377	448	772	1132	909	847	983	1391	948	512	419	645	493	721	512	532	596	409
ENSORLG00000002620	2	1	0	3	0	0	0	0	1	1	1	6	1	1	1	1	0	0	1	0	2	1	0	3	0	3	1	0	0	0	0	1	1	2	0	0	0	1	0	1	0	1	0	0	3	0
ENSORLG00000002621	16	25	27	21	17	26	16	18	22	23	18	24	15	9	14	18	27	7	11	20	25	23	9	14	10	12	18	12	14	14	31	47	33	28	14	48	37	16	11	14	17	20	11	19	13	7
ENSORLG00000002622	63	18	6	35	7	2	2	2	22	1	45	16	33	8	25	35	20	12	54	15	57	32	5	37	28	21	33	43	26	58	111	23	13	86	36	51	36	48	70	50	27	39	13	44	61	16
ENSORLG00000002623	0	0	0	1	0	0	0	0	0	0	0	1	0	0	0	0	0	0	0	0	3	0	0	0	0	0	1	0	0	1	2	0	0	0	0	0	0	0	1	0	1	0	0	0	1	0
ENSORLG00000002624	69	93	58	98	45	56	58	56	123	119	92	118	59	91	101	100	120	114	153	207	173	63	89	85	103	64	113	73	67	72	98	119	139	173	128	193	146	76	71	62	73	73	79	64	65	54
ENSORLG00000002625	2	17	5	15	20	11	8	5	3	101	4	12	18	29	33	17	19	45	9	16	7	7	37	3	52	12	9	16	7	4	20	53	50	12	51	17	15	8	20	9	36	96	118	30	1	15
ENSORLG00000002626	0	0	0	0	0	0	0	0	0	0	0	0	0	0	0	0	0	0	0	0	0	0	0	0	0	0	0	0	0	0	0	0	0	0	0	0	0	0	0	0	0	0	0	0	0	0
ENSORLG00000002627	3	1	2	21	9	5	2	5	12	1	4	4	2	1	4	5	20	6	3	11	11	4	20	2	0	4	2	4	5	7	3	0	6	12	4	1	5	15	2	0	3	1	1	0	8	5
ENSORLG00000002628	0	0	0	0	0	0	0	0	0	0	0	0	0	0	0	0	0	0	0	0	0	0	0	0	0	0	0	0	0	0	0	0	0	0	0	0	0	0	0	0	0	0	0	0	0	0
ENSORLG00000002630	7	7	6	10	10	7	8	3	15	11	15	13	11	10	12	35	19	18	12	22	24	14	8	9	8	10	11	12	5	3	27	16	33	19	23	45	14	7	7	14	11	13	2	7	16	16
ENSORLG00000002632	3	0	6	4	2	3	1	4	6	3	7	19	1	1	3	8	16	11	3	0	13	4	5	0	3	3	5	9	3	0	4	6	11	3	2	5	9	3	3	1	4	2	10	1	3	6
ENSORLG00000002633	0	1	0	3	0	0	0	0	0	0	0	0	0	0	0	0	0	0	0	0	2	0	0	0	0	0	0	1	0	0	3	0	0	1	0	0	0	0	1	0	0	0	0	1	0	0
ENSORLG00000002634	5	3	4	5	5	3	0	3	9	9	12	0	1	19	24	0	26	11	79	16	10	3	12	9	15	7	4	3	9	4	1	7	8	4	3	35	2	11	2	6	5	1	0	0	11	1
ENSORLG00000002635	54	51	98	68	47	41	76	45	83	66	68	73	54	78	108	51	49	79	35	140	75	48	29	63	36	26	59	29	27	14	105	94	58	57	69	225	56	55	60	34	21	68	37	53	25	32
ENSORLG00000002637	22	17	26	33	12	30	22	14	40	25	27	65	26	27	21	35	37	46	35	61	49	21	27	47	22	20	24	22	26	24	32	35	41	28	40	37	29	28	30	25	26	43	13	17	21	12
ENSORLG00000002639	0	0	0	3	0	0	0	0	0	0	0	0	2	1	0	0	0	0	0	0	0	1	0	0	0	0	0	0	1	0	0	0	0	0	0	0	2	0	0	0	0	0	0	0	1	0
ENSORLG00000002642	89	102	68	125	53	89	72	60	106	111	91	134	73	78	81	105	129	124	95	135	105	68	84	61	87	78	99	63	68	65	130	133	118	109	119	196	167	92	74	88	52	68	52	70	51	62
ENSORLG00000002644	448	405	371	363	460	351	169	221	375	380	459	717	127	115	176	446	456	451	431	731	610	289	472	441	332	521	243	314	329	394	308	319	629	523	385	520	586	488	308	638	224	186	251	181	423	273
ENSORLG00000002645	429	204	128	59	306	233	210	364	629	653	472	476	318	523	370	450	129	659	179	263	524	624	456	666	153	454	131	395	98	91	218	139	654	637	440	541	569	419	266	240	101	104	326	197	198	51
ENSORLG00000002646	353	348	489	488	319	376	341	327	416	405	405	712	374	279	364	501	583	381	617	526	890	339	399	405	501	505	423	349	394	393	301	580	544	413	636	543	730	399	248	490	316	528	329	421	409	361
ENSORLG00000002648	882	721	666	978	587	420	356	437	1135	1121	770	1210	837	586	1235	553	944	578	539	599	1104	409	477	786	425	598	412	323	419	403	505	636	469	538	647	748	591	715	464	462	434	483	353	379	686	522
ENSORLG00000002649	3	3	1	1	1	3	1	1	4	4	8	1	1	3	2	3	3	0	3	2	5	2	0	1	1	1	4	2	2	2	3	2	3	2	5	1	2	0	1	1	2	0	7	2	1	2
ENSORLG00000002650	487	462	423	455	669	770	631	742	435	632	466	499	606	534	668	722	832	1297	1108	641	798	392	432	405	601	621	450	463	501	630	907	933	910	910	1514	1092	1485	454	325	974	426	398	345	483	926	518
ENSORLG00000002651	1	1	0	0	1	0	1	1	0	0	2	0	0	0	0	0	0	0	3	2	0	0	2	1	0	1	0	0	0	2	0	0	0	0	0	0	0	0	0	2	0	0	2	0	1	0
ENSORLG00000002652	0	0	0	2	0	0	0	0	0	0	0	0	4	1	0	0	0	0	0	0	0	0	0	0	0	0	0	0	0	0	0	0	0	0	0	0	0	0	0	0	0	0	0	0	0	0
ENSORLG00000002653	3	4	3	8	5	1	6	8	9	5	7	6	5	5	12	4	6	2	17	3	13	2	6	10	11	9	22	2	3	2	6	13	16	7	4	8	4	15	3	8	9	2	7	10	10	3
ENSORLG00000002654	2	4	2	7	6	3	4	2	8	5	8	6	10	0	5	11	6	7	8	3	6	6	7	5	5	5	9	6	6	11	7	25	9	14	11	9	13	4	4	7	3	7	5	6	7	8
ENSORLG00000002656	104	169	170	189	105	103	138	79	144	151	96	211	142	103	182	151	175	264	170	279	224	131	149	119	168	119	107	152	108	104	225	160	229	160	274	260	221	124	120	145	117	157	130	150	96	98
ENSORLG00000002658	892	834	1011	973	468	435	890	396	832	1001	825	1147	1011	358	584	789	883	469	1270	782	1406	468	538	384	327	454	436	433	527	654	886	685	1178	730	819	1177	1178	400	387	378	391	739	459	410	529	1214
ENSORLG00000002659	37	54	25	29	45	32	53	39	57	58	42	58	35	34	42	52	25	37	37	60	58	22	30	32	34	22	35	27	32	25	41	61	89	58	74	69	55	37	33	32	28	37	17	16	31	34
ENSORLG00000002661	154	213	226	214	147	152	140	150	114	96	127	136	58	221	218	139	296	238	180	262	270	118	178	144	116	126	153	112	66	84	129	343	206	190	266	264	286	98	185	173	84	118	174	100	197	77
ENSORLG00000002662	0	0	0	2	0	1	0	0	0	0	0	0	0	0	0	0	0	0	0	0	0	0	0	0	0	0	0	0	0	0	0	0	0	0	0	0	0	0	0	0	0	0	0	0	0	0
ENSORLG00000002663	0	0	0	0	0	0	0	0	0	0	0	0	0	0	0	0	0	0	0	0	0	0	0	0	0	0	0	0	0	0	0	0	0	0	0	0	0	0	0	0	0	0	0	0	0	0
ENSORLG00000002664	442	316	155	278	438	387	218	210	850	679	816	603	516	652	661	1173	701	1518	1548	1258	956	454	829	593	772	490	875	557	609	461	956	885	981	1331	1312	1506	1244	492	507	427	521	626	539	494	769	281
ENSORLG00000002665	26	42	26	40	14	6	17	12	35	26	50	31	22	16	29	61	43	38	51	29	34	11	25	18	18	31	31	35	20	29	34	23	44	39	27	21	49	18	19	14	13	30	20	20	11	14
ENSORLG00000002666	0	0	0	0	0	0	0	0	0	0	0	0	0	0	0	0	0	0	0	0	0	0	0	0	0	0	0	0	0	0	0	0	0	0	1	0	0	0	0	0	0	0	0	0	0	0
ENSORLG00000002669	105	87	119	107	90	104	77	58	97	91	84	183	86	122	120	143	118	103	109	107	194	65	81	99	71	80	81	116	127	69	89	104	131	89	172	127	111	89	61	89	60	70	67	96	109	70
ENSORLG00000002670	4007	5096	4127	4551	1455	1440	1229	1300	2926	2509	3250	4239	2530	1804	2621	4557	6569	3048	4259	3097	6246	3190	3600	3586	3204	3927	4447	3867	2506	4273	3188	3789	3510	5790	3317	5704	5747	2006	1809	3088	2794	2194	3496	3855	3887	1934
ENSORLG00000002671	608	786	991	975	711	608	569	452	541	541	633	761	524	580	827	1134	1138	1160	1046	1413	1602	584	503	591	589	651	832	689	544	605	1108	1284	1255	861	1525	1824	1280	580	643	670	537	493	572	745	748	681
ENSORLG00000002672	642	473	686	681	380	297	421	355	719	671	762	533	378	506	531	1027	922	1124	1076	1028	1401	456	611	700	669	633	698	589	454	695	1151	957	1315	1155	1075	1822	1606	503	577	710	479	533	501	606	488	592
ENSORLG00000002673	174	186	217	199	145	137	178	141	195	233	199	239	153	197	220	300	249	234	297	291	333	161	182	179	211	163	212	205	145	149	270	257	312	272	275	411	321	148	166	200	153	168	157	189	172	146
ENSORLG00000002674	0	0	0	8	0	0	0	0	1	0	0	2	1	0	0	2	4	0	1	0	0	0	1	0	0	0	0	1	0	0	0	0	0	0	0	3	0	1	0	0	1	0	0	0	0	1
ENSORLG00000002677	3	1	0	2	1	1	0	0	1	4	2	0	0	0	0	5	4	0	0	0	0	1	1	0	1	0	0	0	0	0	5	0	3	0	0	2	0	2	1	1	1	0	0	2	0	1
ENSORLG00000002678	2	0	0	1	0	0	0	0	0	1	0	2	0	1	0	0	2	1	0	0	2	1	1	1	0	2	2	0	0	0	3	0	0	1	0	1	0	0	0	0	0	0	0	1	1	0
ENSORLG00000002679	2	0	0	2	0	0	0	0	1	0	0	2	0	0	0	0	1	0	0	0	0	0	0	0	1	0	0	0	0	0	0	0	0	0	0	0	0	0	0	0	0	0	0	0	1	0
ENSORLG00000002680	0	0	0	0	0	0	0	0	0	0	0	0	0	0	0	0	0	0	0	0	0	0	0	0	0	0	0	0	0	0	0	0	0	0	0	0	0	0	0	0	0	0	0	0	0	0
ENSORLG00000002681	0	0	0	4	0	0	0	0	0	0	0	0	0	0	0	0	0	0	0	0	0	0	0	0	0	1	0	0	0	0	0	0	0	0	0	0	0	0	0	0	0	0	0	0	0	0
ENSORLG00000002682	1	0	4	62	0	0	0	1	0	0	2	1	1	0	0	17	24	5	0	0	9	0	0	0	0	0	0	0	0	0	0	0	0	0	0	0	0	2	0	0	0	0	0	0	0	0
ENSORLG00000002683	0	0	0	0	0	0	0	0	0	0	0	0	0	0	0	0	0	0	0	0	0	0	0	0	0	0	0	0	0	0	0	0	0	0	0	0	0	0	0	0	0	0	0	0	0	0
ENSORLG00000002686	1	3	0	16	0	0	1	2	0	3	1	5	3	1	1	0	4	6	0	0	1	0	0	1	0	0	2	0	0	0	0	0	1	1	2	0	0	1	1	0	0	2	0	0	0	0
ENSORLG00000002687	0	0	0	1	0	0	0	0	0	0	0	0	1	0	0	0	0	0	0	0	0	0	0	0	0	0	0	0	0	0	0	0	0	0	0	0	0	0	0	0	0	0	0	0	0	0
ENSORLG00000002688	0	0	0	1	0	0	0	0	0	0	0	0	0	0	0	0	0	0	0	0	0	0	0	0	0	0	0	0	0	0	0	0	0	0	0	0	0	1	0	0	0	0	0	1	0	0
ENSORLG00000002690	0	0	0	1	0	0	1	0	0	0	0	0	0	0	0	0	0	0	0	0	0	0	0	0	0	0	0	0	0	0	1	0	0	0	2	0	0	0	0	0	0	0	1	0	0	0
ENSORLG00000002691	6425	8566	8232	9233	5958	5757	7204	5222	6374	5960	5933	7034	5519	4785	7852	9401	9135	13131	9113	13448	11143	5540	5747	6861	6066	5925	7225	5485	4723	6095	10495	10703	9698	9152	11104	16985	10108	5519	6698	6067	5232	5513	4986	6591	5505	6738
ENSORLG00000002692	39	48	27	37	10	39	11	14	24	67	29	46	18	9	24	58	47	30	51	56	31	57	57	16	15	53	19	13	17	24	67	66	25	25	29	75	49	19	16	16	12	45	15	13	15	10
ENSORLG00000002693	2899	3819	3451	4010	1965	1982	2262	1625	2482	2514	2753	2414	1584	1462	2267	4016	3817	5190	5505	6851	5090	2480	2759	2431	2462	2395	2449	2307	1996	2875	4327	4366	4085	3502	6604	6295	5651	1986	2135	2438	2067	2805	2454	2112	2137	2735
ENSORLG00000002696	127	110	114	143	67	84	146	75	128	182	112	154	150	79	122	197	248	205	182	208	215	109	102	119	121	89	125	103	70	92	215	192	168	192	229	274	205	122	102	87	76	99	100	96	89	174
ENSORLG00000002697	0	0	0	0	0	0	0	0	0	0	0	0	0	0	0	0	0	0	0	0	0	0	0	0	0	0	0	0	0	0	0	0	0	0	0	0	0	0	0	0	0	0	0	0	0	0
ENSORLG00000002699	3	0	0	2	0	1	0	0	2	3	1	5	2	0	8	5	3	11	0	0	0	2	0	0	4	3	1	4	0	0	4	0	1	3	1	0	1	5	1	0	4	0	0	0	1	0
ENSORLG00000002700	71	81	54	69	63	54	49	50	54	84	51	125	32	51	50	66	110	147	85	98	89	61	51	69	54	56	72	99	66	59	125	134	105	170	153	110	124	81	78	51	48	25	57	60	68	37
ENSORLG00000002701	7	5	7	15	5	5	12	5	15	5	37	14	7	6	11	24	13	19	14	43	33	10	10	4	8	4	44	20	3	18	39	32	30	41	36	40	58	2	34	15	9	22	12	8	13	9
ENSORLG00000002702	7	2	4	9	5	1	2	1	15	3	4	9	7	2	5	7	21	12	5	16	20	14	12	8	2	10	9	2	3	4	21	17	7	19	11	29	11	6	6	6	4	9	7	0	1	5
ENSORLG00000002703	0	0	0	0	0	0	0	0	0	0	0	0	0	0	0	0	0	0	0	0	0	0	0	0	0	0	0	0	0	0	0	0	0	0	0	0	0	0	0	0	0	0	0	0	0	0
ENSORLG00000002705	145	114	115	142	63	55	45	33	301	120	205	136	101	144	64	167	317	156	566	191	424	97	231	321	405	386	81	93	169	208	153	148	84	342	137	146	140	92	108	83	58	131	109	135	399	65
ENSORLG00000002707	273	248	260	263	196	173	140	194	305	400	322	233	163	195	267	377	345	303	321	371	443	168	200	197	277	178	254	255	203	225	359	416	465	451	436	497	483	219	202	269	242	248	154	200	185	156
ENSORLG00000002708	123	122	99	109	125	143	117	103	494	161	280	215	67	160	117	168	175	158	183	143	161	137	159	225	186	297	154	124	116	107	162	229	209	334	238	174	199	134	102	139	93	87	134	170	214	89
ENSORLG00000002711	32	39	40	48	33	19	37	42	48	71	80	41	48	25	52	101	45	101	79	60	83	50	41	26	56	28	40	42	39	49	97	97	55	52	100	54	68	34	20	59	35	25	33	37	35	29
ENSORLG00000002713	328	97	148	104	77	34	48	62	10	11	44	27	1	0	2	154	90	27	101	11	12	1	5	3	8	2	13	6	7	2	9	11	5	26	0	9	6	3	3	2	1	2	5	11	5	8
ENSORLG00000002714	664	828	891	717	581	554	723	595	2194	297	2522	648	586	864	618	675	813	524	2261	1364	1034	501	774	1751	1226	1517	679	699	699	682	771	2321	763	2437	1156	716	972	574	543	611	373	922	748	1762	1372	488
ENSORLG00000002715	0	0	0	1	0	1	0	0	0	0	1	0	0	1	0	0	2	1	0	0	0	3	1	0	1	0	0	2	0	4	1	0	3	1	1	0	0	1	0	0	0	1	2	0	1	1
ENSORLG00000002716	1634	1971	1932	2276	1340	1223	1554	1159	1380	1428	1577	1588	1421	1151	1740	2120	2230	2973	2501	3643	3533	1515	1632	1526	1369	1367	1814	1457	1127	1486	2512	3636	3052	2201	3818	4671	3119	1228	1449	1425	1349	1712	1220	1388	1198	1531
ENSORLG00000002717	0	0	0	0	0	0	0	0	0	0	0	0	0	0	1	0	0	0	0	2	0	0	0	1	0	0	0	0	4	0	0	0	0	0	0	0	0	0	0	0	0	0	0	0	0	0
ENSORLG00000002718	219	154	141	209	176	192	174	141	239	315	208	342	255	317	286	313	256	437	290	382	350	184	219	193	195	192	292	208	202	118	362	330	370	361	396	444	306	196	212	210	200	239	137	196	165	156
ENSORLG00000002720	8	3	1	3	1	1	0	1	4	1	6	2	1	4	2	7	12	4	20	1	9	3	5	13	13	12	0	2	2	13	1	8	6	12	4	3	4	1	1	0	0	7	1	3	6	2
ENSORLG00000002721	1359	1589	1329	1670	1727	1503	1659	1520	2066	1589	1639	2090	1655	1341	1995	2504	1791	2802	2211	3690	2564	1548	1654	1507	1571	1199	1715	1900	1270	1373	2543	3043	2872	2128	2807	3307	2812	1366	1579	1359	1676	1857	1276	1743	1195	1391
ENSORLG00000002722	8	6	0	8	0	1	0	1	6	3	2	15	2	1	3	0	7	6	7	0	5	2	3	1	4	3	0	3	4	3	6	0	5	0	0	7	10	3	0	1	2	1	1	1	2	5
ENSORLG00000002724	2	2	3	13	0	1	0	1	0	4	0	42	0	0	4	2	0	5	6	0	8	3	0	2	0	3	0	0	0	2	3	0	2	0	1	0	0	5	1	0	4	1	0	1	3	0
ENSORLG00000002726	0	0	0	4	0	0	0	1	0	0	0	1	0	0	0	0	0	0	0	0	0	0	0	0	0	0	0	0	0	0	0	0	0	0	1	0	0	0	0	0	0	0	0	0	0	0
ENSORLG00000002727	126	80	35	123	46	72	29	61	132	109	85	114	38	22	37	162	196	191	128	224	179	135	72	88	87	57	143	91	47	87	276	207	232	247	164	190	182	106	57	114	68	85	67	45	74	44
ENSORLG00000002728	129	118	112	145	97	128	103	118	151	125	115	193	142	155	187	198	195	195	155	250	204	96	121	131	131	96	164	119	90	98	191	188	205	185	146	214	162	130	119	104	119	143	92	114	139	113
ENSORLG00000002730	141	163	149	226	142	198	128	131	216	170	212	306	188	168	229	298	322	334	299	394	417	220	225	220	190	193	319	209	161	197	340	349	368	321	364	443	441	224	180	269	158	220	187	247	180	184
ENSORLG00000002731	378	295	211	283	180	143	290	176	438	545	415	310	239	257	338	487	411	720	359	454	465	202	236	281	367	238	411	232	280	317	539	320	543	463	514	659	644	248	349	608	188	247	183	198	222	220
ENSORLG00000002734	129	105	66	139	144	141	180	164	169	148	108	120	170	88	116	190	203	269	271	267	225	159	111	96	132	125	91	138	150	137	181	225	317	233	311	194	284	180	77	189	130	85	61	99	121	118
ENSORLG00000002735	446	434	322	384	360	331	399	416	425	501	522	435	407	510	564	764	587	769	947	767	670	414	300	474	421	307	436	365	350	331	674	964	743	813	1033	772	867	208	301	391	255	331	425	438	361	467
ENSORLG00000002736	608	546	476	454	527	421	490	307	583	524	526	617	381	574	526	822	591	1454	853	1003	837	386	541	328	724	380	891	590	209	476	818	1060	1088	904	830	1098	797	435	419	448	446	380	378	394	327	226
ENSORLG00000002737	0	1	3	2	0	3	0	0	4	0	3	6	0	1	1	2	0	0	1	0	2	1	1	1	2	2	0	0	2	0	1	0	0	5	0	0	1	1	0	1	2	2	0	0	1	1
ENSORLG00000002738	1	1	1	6	2	0	1	1	6	7	5	2	2	2	3	1	13	2	6	4	6	2	3	0	3	1	2	4	2	0	1	0	9	10	1	2	1	1	3	1	2	2	2	2	1	2
ENSORLG00000002740	93	100	80	119	64	62	68	66	96	111	71	118	85	58	110	137	122	157	94	174	136	80	86	95	92	83	89	90	80	80	113	140	147	92	139	179	140	95	55	85	56	53	71	84	79	76
ENSORLG00000002741	2	1	2	1	0	0	0	0	0	2	1	1	0	0	0	2	1	0	0	0	0	1	0	0	0	0	2	0	1	0	2	0	2	1	0	0	0	2	0	1	0	0	0	0	1	0
ENSORLG00000002742	271	242	219	290	234	245	178	187	336	276	257	407	180	257	292	427	402	311	362	378	551	279	318	305	320	301	283	193	180	248	291	494	357	419	374	411	490	306	204	400	236	224	158	234	309	195
ENSORLG00000002743	93	49	70	85	29	35	46	23	76	96	62	98	55	34	71	117	151	120	71	190	183	54	75	45	49	42	70	70	85	58	222	101	180	167	117	152	151	65	53	45	65	151	41	34	59	58
ENSORLG00000002744	73	88	91	112	66	80	73	83	89	144	105	180	86	63	88	117	161	143	133	215	154	87	95	109	88	78	113	99	75	72	155	157	151	139	155	228	173	114	76	110	83	110	51	71	89	84
ENSORLG00000002745	27	18	5	12	12	17	12	17	20	21	11	49	8	24	17	16	36	10	25	17	19	35	25	31	22	22	21	20	15	22	35	32	30	30	19	43	23	46	28	34	16	5	24	18	26	12
ENSORLG00000002746	27	27	51	46	39	42	32	46	30	36	31	52	27	23	45	53	50	52	87	52	68	41	42	26	33	35	29	44	24	31	57	50	73	44	76	56	88	45	38	44	32	32	25	32	25	52
ENSORLG00000002747	42	26	18	38	20	31	19	4	41	30	50	66	51	38	53	44	40	62	46	137	68	53	35	25	38	37	46	55	32	27	52	65	73	69	37	60	60	35	20	18	34	70	12	35	31	35
ENSORLG00000002748	3	7	3	4	5	6	5	4	8	6	8	15	7	6	3	10	17	6	23	8	7	13	15	9	17	9	11	15	14	10	9	18	12	9	16	18	14	8	8	16	7	11	7	15	4	11
ENSORLG00000002750	0	0	0	0	0	0	0	0	0	0	0	0	0	0	0	0	0	0	0	0	0	0	0	0	0	0	0	0	0	0	0	0	0	0	0	0	0	0	0	0	0	0	0	0	0	0
ENSORLG00000002751	0	0	0	0	0	0	0	0	0	0	0	0	1	0	0	0	0	0	0	0	1	0	0	0	0	1	0	0	0	0	0	0	0	0	0	0	0	0	0	1	0	0	0	0	0	0
ENSORLG00000002753	537	513	539	696	387	383	383	332	607	654	527	925	559	449	682	604	639	874	780	1045	848	469	542	515	540	383	549	392	367	364	740	767	824	660	698	1304	761	467	396	507	412	521	299	427	352	316
ENSORLG00000002756	20	14	34	23	20	10	9	12	16	13	11	45	7	10	14	33	48	31	32	40	28	12	13	15	7	11	9	12	8	15	34	22	27	27	21	52	13	9	20	10	21	25	14	9	16	18
ENSORLG00000002759	2	1	1	4	0	2	1	2	0	2	1	3	0	0	3	2	0	5	1	2	1	0	0	0	0	2	1	1	1	0	1	1	0	1	0	0	2	2	2	1	2	0	1	0	0	0
ENSORLG00000002760	31	25	22	13	11	7	7	14	18	25	28	29	9	13	28	36	26	21	27	13	35	22	22	22	12	24	10	20	24	18	21	22	28	29	43	26	35	27	16	24	12	18	22	13	23	19
ENSORLG00000002763	0	0	0	0	0	0	0	0	0	0	0	0	0	0	0	0	0	0	0	0	0	0	0	0	0	0	0	0	0	0	0	0	0	0	0	0	0	0	0	0	0	1	0	0	0	0
ENSORLG00000002764	1531	1019	1206	1143	1066	1026	819	753	1140	1250	981	1420	824	704	943	1771	1530	1357	1461	1378	2467	976	1065	1040	891	953	922	886	808	772	1338	1688	1628	1431	2090	1893	2012	1194	667	1226	945	956	866	841	1028	837
ENSORLG00000002766	96	74	66	132	38	16	12	6	30	83	89	17	120	23	80	45	149	226	60	3	154	106	86	76	2	59	19	32	68	36	24	4	117	23	61	56	132	243	35	60	50	18	8	15	77	17
ENSORLG00000002768	0	0	0	2	0	0	0	0	0	0	0	0	0	0	0	0	0	0	0	0	0	0	0	0	0	0	0	0	0	0	0	0	0	0	0	0	0	0	0	0	0	0	0	0	0	0
ENSORLG00000002769	73	66	50	84	82	68	82	86	141	142	116	80	98	127	132	174	131	185	151	154	170	116	92	91	115	77	121	114	113	103	189	145	145	160	232	221	191	119	87	135	96	73	95	95	111	89
ENSORLG00000002770	17	36	37	20	21	23	32	26	6	22	16	20	9	3	9	10	26	41	20	28	19	18	21	14	11	6	18	14	10	13	17	10	16	20	21	38	18	19	12	17	12	8	10	33	14	29
ENSORLG00000002778	36	28	36	49	32	24	30	12	42	52	34	80	42	42	56	69	54	61	49	49	81	37	40	49	21	33	60	43	37	40	81	72	57	44	50	69	45	30	42	28	35	58	19	28	24	19
ENSORLG00000002779	148	157	151	228	101	100	96	74	155	172	151	256	121	99	164	204	196	200	243	379	337	146	173	181	147	146	156	120	116	124	199	224	233	191	206	349	228	126	154	129	117	169	102	95	101	121
ENSORLG00000002780	62	47	39	82	34	50	39	22	75	72	64	110	59	48	77	83	97	133	66	82	68	64	50	70	30	34	51	52	28	51	97	59	109	82	57	152	56	59	47	54	30	74	26	31	47	34
ENSORLG00000002782	0	0	4	2	0	0	2	0	3	0	1	0	0	0	1	0	196	172	0	2	573	0	0	0	3	1	0	0	0	0	4	1	0	28	0	1	1	0	0	0	0	0	0	0	0	1
ENSORLG00000002783	27	29	29	55	22	24	25	14	43	26	22	48	27	17	31	46	49	51	41	77	62	22	26	48	29	24	44	24	25	29	52	45	52	36	49	90	62	28	25	25	20	48	20	33	36	24
ENSORLG00000002784	20	21	25	31	12	15	16	2	20	14	22	24	7	6	16	22	22	18	26	22	26	24	14	9	11	14	15	13	20	10	20	21	17	18	29	33	35	14	7	22	13	24	14	16	22	7
ENSORLG00000002785	18	26	13	14	12	17	18	14	21	17	12	24	17	11	21	21	21	19	17	29	31	10	18	19	16	4	19	9	7	15	19	22	33	4	13	31	10	18	4	10	8	17	10	13	14	7
ENSORLG00000002788	221	228	145	244	460	512	245	336	425	452	254	1272	273	347	261	784	549	421	617	531	383	569	504	602	686	599	607	460	393	443	478	880	740	735	697	560	885	841	278	611	511	378	288	345	515	277
ENSORLG00000002789	5	0	4	3	0	1	1	0	2	4	0	7	0	0	0	9	34	0	5	0	1	3	1	3	0	1	0	2	0	1	2	0	1	3	1	0	0	0	0	1	2	1	1	0	0	0
ENSORLG00000002792	6	1	2	6	0	0	1	5	0	1	3	5	0	0	0	22	9	8	6	0	10	0	0	0	2	0	4	0	1	0	2	2	2	1	1	3	1	7	13	1	3	1	0	2	0	14
ENSORLG00000002793	0	0	0	5	0	0	0	0	0	0	0	0	0	2	0	0	0	0	0	0	0	0	0	0	0	0	0	0	0	0	0	0	0	0	0	0	0	0	0	0	0	0	0	0	0	0
ENSORLG00000002794	374	367	320	457	263	322	307	252	364	548	412	688	277	225	383	475	607	587	457	606	668	323	379	334	346	257	410	316	299	260	557	629	538	612	707	832	582	347	229	334	249	370	261	306	337	335
ENSORLG00000002795	32	36	27	41	22	28	31	25	34	39	24	56	28	35	19	29	33	37	31	43	39	17	22	30	35	33	40	19	23	26	27	49	41	31	27	62	24	21	24	29	12	53	22	26	22	22
ENSORLG00000002796	2	2	3	1	1	6	2	5	11	4	4	6	5	8	6	15	28	7	36	24	22	10	9	5	9	6	6	13	4	7	7	11	4	11	34	36	33	6	9	6	8	7	8	4	8	6
ENSORLG00000002797	0	0	1	3	0	0	0	0	0	0	0	0	0	0	0	1	4	0	0	0	0	0	0	0	1	0	0	0	0	0	0	0	0	0	0	0	0	1	0	0	0	0	0	0	0	0
[truncated: 22,367 more rows]
